# Supplementary material for: The Silkworm (Bombyx mori) microRNAs and Their Expressions in Multiple Developmental Stages
Source: PLoS One. 2008 Aug 20;3(8):e2997. doi: 10.1371/journal.pone.0002997 (PMC2500172; doi:10.1371/journal.pone.0002997)
Supplement: Table S1 — Genomic locations of putative miRNAs predicted based on homology conservation comparison with known Metazoa miRNAs (0.06 MB XLS) [file pone.0002997.s001.xls]

## Sheet: Sheet1
Table S1 Genomic locations of putative miRNAs predicted based on homology conservation comparison with known Metazoa miRNAs
Cand_ID	Name	Genome Sourcea	Scaffold ID	Strand Orientation	Start Position	Homologous miRNA	I\M\Lb	Match Range	Matched Sequence	Precursor Sequence
H1	bmo-let-7	C\J	Scaffold000986	+	30295	bmo-let-7	21\21\21	15\35	UGAGGUAGUAGGUUGUAUAGU	UGCCGUCGGCUUGUUGAGGUAGUAGGUUGUAUAGUACGgaaauacaacaCAUAGGUGCGACUGUAUAGCCUGCUAACUUUCCGAGCUG
H2	bmo-miR-1	C\J	Scaffold000300	+	12470	bmo-miR-1	22\22\22	52\73	UGGAAUGUAAAGAAGUAUGGAG	GCCUUGCGCAAGUUCCGUGCUUCCUUACUUCCCAUAGUcauuguaaucAUAUGGAAUGUAAAGAAGUAUGGAGCUGCGCGGGCGU
H3	bmo-miR-10	C\J	Scaffold004277	+	11117	bmo-miR-10	21\21\21	19\39	ACCCUGUAGAUCCGAAUUUGU	UAUUAGUGCCCUACAUCUACCCUGUAGAUCCGAAUUUGUUugaagugaggcGACAAAUUCGGUUCUAGAGAGGUUUGUGUGGUGCACGCA
H4	bmo-miR-100	C\J	Scaffold000986	+	27757	mml-miR-100	22\22\22	29\50	AACCCGUAGAUCCGAACUUGUG	UUGUCUAGCAUUAAGCCUCUUUAACUGGAACCCGUAgauccgaacuUGUGCGCUAUUGUCGUUGGGGACUCCGUCCAAUCGCGCGUAA
H5	bmo-miR-1014	J	BAAB01018447	+	1042	dme-miR-1014	19\20\21	61\80	AAAAUGCAUUUUCAUUUGCA	UGACUUUAAUAAAUAUGUAGGUAAGCAUUUUAAUAAUGuuauuacauaacuuCAUUAAAAAAAAUGCAUUUUCAUUUGCAACAAAACUUA
H6	bmo-miR-12	C\J	Scaffold002164	+	37000	dme-miR-12	22\23\23	4\26	UGAGUAUUACUUCAGGUACUGGU	UUCUGAGUAUUACUUCAGGUACUGGUUGUAUUAAAUAAaaaacggaauaagUUAUUAACACAGCCUAAUAGAGAUAUUACGGAUUUACGA
H7	bmo-miR-124	C\J	Scaffold012153	+	6986	bmo-miR-124	23\23\23	56\78	UAAGGCACGCGGUGAAUGCCAAG	AACAGUCCACCUCCUCGCGUUCACUGCCGGAGCCGUUAUGuauauuuaaaauuCAUAAGGCACGCGGUGAAUGCCAAGAGCGGACUCAU
H8	bmo-miR-133	C\J	Scaffold000300	+	28692	aga-miR-133	22\22\22	55\76	UUUGGUCCCCUUCAACCAGCUG	GCGUUGUUCGCUUUAGCUGGUUGACUUCGGGUCAAAUUGucauuuucauaUCAUUUGGUCCCCUUCAACCAGCUGUAGUUAACAUCUGC
H9	bmo-miR-137	C\J	Scaffold006370	-	20701	ame-miR-137	22\22\22	55\76	UUAUUGCUUGAGAAUACACGUA	UAACACGCUUGGAGGUCACGCGUAUUCUUGGGGAAUUAACAcauaugugagaUGUUAUUGCUUGAGAAUACACGUAGCUGACAAGGAGUA
H10	bmo-miR-138	C\J	Scaffold003167	-	4384	mdo-miR-138	15\15\17	59\75	UGCUGGUGUUGUGAAUA	UCUAAAAAACCCUUUUUAUUAAACUCACUUAUAAAGUUAUucgcuucauuucGUCAGCUGCUGGUGUUGUGAAUAUAAAUCGAUCGUUAA
H11	bmo-miR-13	C\J	Scaffold000226	-	49001	dps-miR-13b	22\23\23	2\24	UAUCACAGCCAUUUUUGACGAGU	AUAUCACAGCCAUUUUUGACGAGUUGGGCUGUGUgacguaucaccGAUAGGACAAAUAAAAAAAGAAGAAGUGU
H12	bmo-miR-14	C\J	Scaffold000893	+	43758	bmo-miR-14	21\21\21	51\71	UCAGUCUUUUUCUCUCUCCUA	AUUUUGUCAUUUGUGUCGGGGAGAGAAAUCGACGAGGCuguuuuauuuaGUCAGUCUUUUUCUCUCUCCUAUAUGAGUGACAUAAAU
H13	bmo-miR-144	C\J	Scaffold001487	+	14941	mdo-miR-144	20\22\22	46\67	UACAAUAUACAUGAUGUACUGG	UAUUCUUGAUGGGUCUAUUAAGUUGGCGGUUUUGUCAUGAcgaaauacaauaUACAUGAUGUACUGGAAACGUCUUGGGUAAUAAAGACA
H14	bmo-miR-184	J	BAAB01083504	-	1648	dre-miR-184	22\22\22	56\77	UGGACGGAGAACUGAUAAGGGC	UAAUGUGCAGUGACGUGCCCUUGUCAUUCUUCAGGCCCUGUGuauuuacaacUACUGGACGGAGAACUGAUAAGGGCACGCCGUGUACUA
H15	bmo-miR-190	J	BAAB01160920	+	3304	ame-miR-190	26\26\26	17\42	AGAUAUGUUUGAUAUUCUUGGUUGUU	GAGCCGCGCGUCGUCGAGAUAUGUUUGAUAUUCUUGGUUGuuuguuuuggaUCACCCGGGAAUCAAACAUAUUACUCUACGACCGCGGCC
H16	bmo-miR-198	J	BAAB01052614	-	148	mne-miR-198	17\18\19	56\73	GGUCGAGAGGGGAAAUAG	GUUCCCAGAACUAAGGCCCUUUUUUUAACGCUGGGGAAUccauuuacggAUACCCGGUCGAGAGGGGAAAUAGACCGGGUUAUGUCGGAC
H17	bmo-miR-2	C\J	Scaffold000226	+	48901	aga-miR-2	23\23\23	12\34	GCUCAUCAAAGCUGGCUGUGAUA	UGAAGUUCAUCGCUCAUCAAAGCUGGCUGUGAUAUGGCcaaaguaaaaacGCAUACGACAACCACUUUGUGAGCGACGAAACAUUCG
H18	bmo-miR-210	C\J	Scaffold001572	+	36681	aga-miR-210	20\21\21	21\41	UUGUGCGUGUGACAGCGGCUA	GAUUAGUCAAGUUUAUACUCUUGUGCGUGUGACAGCGGCUAUugcgggcauuucAUUGGCUGCGUGUAUUCAAGGGAGCCGCUGUUGGAU
H19	bmo-miR-224	J	BAAB01098255	+	2095	mmu-miR-224	19\20\21	53\72	UAAGUCACUAGUUGUUCCGU	AGUGCUGAUUACGAUGGAUUUGCUGCUGUUACAAGGAcaaggauggcUUCUCUAAGUCACUAGUUGUUCCGUACUUCAAAUAGGAGUU
H20	bmo-miR-239	C\J	Scaffold000303	-	2285	cel-miR-239b	20\22\22	65\86	UUUGUACUAGAAAAAAGUACUG	GACUGAGGCUUUUAAAAAACAAAUCACACAUAUUAUACUguacguaucaAGCGUAAUACUAUUGUUUGUACUAGAAAAAAGUACUGCGUU
H21	bmo-miR-261	C\J	Scaffold008483	-	12022	cel-miR-261	18\19\19	70\88	UAGCUAUUUAGUUUUCACG	UGGGAAAGCUACGAAUAUUAAUUUCGUUGAAAACAAAAaaauugucugucUGUUGCCAGUUCUAAUCAUUAGCUAUUUAGUUUUCACGUUC
H22	bmo-miR-263a	C\J	Scaffold005648	+	19747	bmo-miR-263a	21\21\21	19\39	AAUGGCACUGGAAGAAUUCAC	AUCGAUCCAAGCACAGGCAAUGGCACUGGAAGAAUUCACGGGuucaguuuauauauuCCCGUGAUCUCUUAGUGGCAUCACUGGUGCAGGACGAC
H23	bmo-miR-263b	C\J	Scaffold000701	-	2387	dps-miR-263b	21\21\21	10\30	CUUGGCACUGGGAGAAUUCAC	ACGCUGUUCCUUGGCACUGGGAGAAUUCACAGGAGUuguaauucauACCCGUGAAUUUCCCGAUGCCUUAGCUCAGUG
H24	bmo-miR-275	C\J	Scaffold004354	+	25455	bmo-miR-275	23\23\23	53\75	UCAGGUACCUGAAGUAGCGCGCG	AGCAGGCGGCAGCGCCGCGCGCUACUCCGGCGCCAGGACUguccucaccgAGUCAGGUACCUGAAGUAGCGCGCGGUGUCUCCUCCU
H25	bmo-miR-276	C\J	Scaffold001106	-	21127	bmo-miR-276	22\22\22	16\37	AGCGAGGUAUAGAGUUCCUACG	CUGGUAAUUACCACUAGCGAGGUAUAGAGUUCCUACGUaugcuaacACUGUAGGAACUUCAUACCGUGCUCUUGGGUUUGCCAA
H26	bmo-miR-277	J	BAAB01014298	+	12034	bmo-miR-277	23\23\23	66\88	UAAAUGCACUAUCUGGUACGACA	GGUUCGUGCCAGGAGUGCGUUUGCAAAGAGGCCGACAUGUuugcguuauuGCAAUGUUAACACUGUAAAUGCACUAUCUGGUACGACAUC
H27	bmo-miR-279	C\J	Scaffold006743	-	6221	bmo-miR-279	19\19\19	53\71	UGACUAGAUCCACACUCAU	GACGUCAAUUUCUUUCGAUGAGUGGAGGUUUAGUGCAUGuuuauuuacacCAUGACUAGAUCCACACUCAUCCAUGGAAGUUGCGAGGUU
H28	bmo-miR-281	C\J	Scaffold009424	+	5729	ame-miR-281	21\21\23	55\75	UGUCAUGGAGUUGCUCUCUUU	CAGAUAUUCUGUUAAUGAAGAGAGCUAUCCGUCGACAGUauugcugauaaacACUGUCAUGGAGUUGCUCUCUUUAUGAACGGAUGCAG
H29	bmo-miR-282	C\J	Scaffold000287	-	24003	bmo-miR-282	27\27\27	14\40	ACCUAGCCUCUCCUUGGCUUUGUCUGU	AAUCGGGACUUUGACCUAGCCUCUCCUUGGCUUUGUCUGuuucguuaguagcuCAGACAUAGCCUGAUAGAGGUUACGUUUUGUCCCUUU
H30	bmo-miR-283	C\J	Scaffold002164	+	35340	bmo-miR-283	21\21\21	18\38	UAAAUAUCAGCUGGUAAUUCU	AACGAACGUUUCCCGACUAAAUAUCAGCUGGUAAUUCUGGGcuuuauuaauCCCAGGCUAUCAGCUGGUAUACAGUUAUGAUACGUAUUU
H31	bmo-miR-285	C\J	Scaffold001889	+	588	dme-miR-285	21\22\22	55\76	UAGCACCAUUCGAAUUCAGUGC	UGUCCAUGUUUUGACAACUGUAUUCGAGUGUGUGGAAGAguuuuaaaaaUCCUCUAGCACCAUUCGAAUUCAGUGCUCGAACGUGGUUA
H32	bmo-miR-288	J	BAAB01118414	+	274	dps-miR-288	22\23\23	33\54	UUUCAUGUCAUUUCAUUUCAUG	AUUUUACUAAGAUUAUAUUUCAUCCCAUAUCAUUUCAUGucauuucauuuCAUGUCAUAUUUUUGUAAUCAUUCUGAUUUUUUUGUAAAU
H33	bmo-miR-291	C\J	Scaffold000050	+	5078	mmu-miR-291b-3p	21\22\22	18\38	AAAGUGCAUCAUUUUGUUUGU	AAAGGAAGUGUUGUCAUAAAGUGCAUCAUUUUGUUUGUUauuuggcaaguAAUUUCACAAAUAGAUUCCUGUAUGAAUUGAUUUAACUUU
H34	bmo-miR-297a	J	BAAB01207592	-	1046	rno-miR-297	21\23\23	16\38	AUGUAUGUAUGUAUGUAUGCAUG	UGUGUGUAUAUAUGUAUGUAUGUAUGUAUGUAUGCAUGCguguauguauGUAUGUUGUCUGCAGAUUAGUGUUUUGAACAAACAUGUG
H35	bmo-miR-297b	J	BAAB01206276	+	3228	mmu-miR-297a	20\22\22	60\81	AUGUGUGUGUGCAUGUGUAUGU	CUCUGGCUAUGUCAAUACUGAAGUCCAUAGACAUCAACAACGUaaaugcuaccGCGUGUAUGUGUGUGUGCAUGUGUAUGUGUGUGAGAG
H36	bmo-miR-297c	J	BAAB01012099	+	2329	mmu-miR-297c	20\22\22	33\54	AUGUAUGUGUGUAUGUAUAUGU	AAUGUAUGUAUGUGUGUAUGUAUAUGUGUAUGUAUUUGUAacucaaUAUAAAUUUCAUUGCAUCUACCACUAUUUACUCUGCA
H37	bmo-miR-305	C\J	Scaffold004354	+	25582	bmo-miR-305	23\23\23	16\38	AUUGUACUUCAUCAGGUGCUCUG	GACCGCCGCACGCCCAUUGUACUUCAUCAGGUGCUCUGGugaucauaguuCCAGGCGCUUGUUGGAGUACACUUACCGUGUCGGCGGUU
H38	bmo-miR-307	C\J	Scaffold000008	-	38167	bmo-miR-307	20\20\20	58\77	UCACAACCUCCUUGAGUGAG	UCGUUCCCGGUUACUCACUCAACCUGGGUGUGAUGUGUGCacucguugcucGGCCCAUCACAACCUCCUUGAGUGAGCGAUCGUCUAUGA
H39	bmo-miR-31	C\J	Scaffold000537	-	5709	bmo-miR-31	21\21\21	21\41	GGCAAGAAGUCGGCAUAGCUG	GUCGAGCCGGUGGCUGGGAAGGCAAGAAGUCGGCAUAGCUGUuugaauaagauacACGGCUGUGUCACUUCGAGCCAGCUCAAUCCGCCGGCUUUCU
H40	bmo-miR-324-3p	J	BAAB01107026	-	37	hsa-miR-324-3p	18\19\20	65\83	CUGCCCGAGGUGCUGCUGG	GCAGCCCUACAUCAACGCGCUCACCAUCUUCACGCUGGagacgcgcgaCACGAUGGUGAAGAUGCUGCCCGAGGUGCUGCUGGACCUGU
H41	bmo-miR-33a	C\J	Scaffold008579	+	4567	ame-miR-33	17\18\19	5\22	UGCAUAGUAGUUGCAUUG	UGGCUGCAUAGUAGUUGCAUUGGUGCGGAGUGUUAUUUUCAaaugaaugcaUGUUGAAUAAAACUCUCUCAACAAACACAAAAUCAAUCA
H42	bmo-miR-33b-1	C\J	Scaffold002388	+	12462	hsa-miR-33b	18\19\20	21\39	UGCAUUGCUUUUGCAUUGC	GCGAACGCCAAUGUCAUAAUUGCAUUGCUUUUGCAUUGCUUcacggcaaauuAAGCAGUACAUCGGAAUGAGCAAUGAAACGCCAAUUCC
H43	bmo-miR-33b-2	C\J	Scaffold010599	+	3804	hsa-miR-33b	18\19\20	46\67	UGCAUUGCUGCUGCAUUGC	UCUUUAUUUAAAUCCUGGUAAUGCACUAUGGUCGCCAUGccggcgucuugCAUUGCUGCUGCAUUGCCAUAUUGAUCUCCAAAUAAGGG
H44	bmo-miR-34	C	Scaffold000369	+	59125	bmo-miR-34	22\22\22	20\41	UGGCAGUGUGGUUAGCUGGUUG	GAAUCAGGGUAGACCGCGUUGGCAGUGUGGUUAGCUgguuguguauGGAAAUGACAACAGCCACUAACGACACUGCUCCUGCGUGC
H45	bmo-miR-341	J	BAAB01184791	-	4619	mmu-miR-341	20\21\21	15\35	UCGGUCGGUCGGUCGGUCGGU	CUCGCCGGAACUGGUCGGUCGGUCGGUCGGUCggucacuggugGGUCGCGUUUCCAAUCCGGUGGUAGAUUCUGCGAA
H46	bmo-miR-384	J	BAAB01177206	-	192	rno-miR-384-5p	21\23\23	18\40	UGUAUACAAUUCCUAGGAAAUGU	UGUAUGUAAUCCGUUAUUGUAUACAAUUCCUAGGAAAUGUauguaauucccAAAAUCGCACGGAAAUGUGUGAAAUAAAUUAUAUUAUA
H47	bmo-miR-409	C\J	Scaffold003012	+	5494	rno-miR-409-5p	18\19\20	64\82	GGUUACCCGAGCACCUUUG	CAAUCGUGCCGAAGUCAGGACGACUGCAAAUUAUCGUAAAUcgacaaucaaauAUUUGAAAUCGGUUACCCGAGCACCUUUGACUUUG
H48	bmo-miR-41	J	BAAB01200584	+	1505	cbr-miR-41	19\20\21	45\64	UCACCGGGCGAAAAACUCCC	UCGUACCCCCUUACAGGGGCACAGAACGGGCCUCGGggcgaaccucaCCGGGCGAAAAACUCCCUGCCACGCAGAGCAGGGGUGAAGUGG
H49	bmo-miR-412	C\J	Scaffold007362	+	12008	mmu-miR-412	18\19\20	21\39	UUCACCCGGUCCACUAGCC	UCAAGCUUUCGUAACAUCCAUUCACCCGGUCCACUAGcccuuugguuUUGUGUCUGACUCAGUGGACAUCGAACUUGCAAAAUUGUUUGA
H50	bmo-miR-450	C\J	Scaffold003847	+	13619	mmu-miR-450b-5p	20\22\22	14\35	UUUUGCAGUAAAUUCCUGAAUA	UCUGGAAAAGCCUUUUUGCAGUAAAUUCCUGAAUAAAUUugaggaaaaguGGUUCAAACAGGAAGGAGUAUUUAAAGAAUGGGUAUCUAA
H51	bmo-miR-466a	J	BAAB01135934	-	776	gga-miR-466	21\22\23	49\70	AUAUAUUCACACACACAUAAGA	GCUUUACAUGCUUGUACGCGCUCCCCCGAUCGCUCUCUGAUcacacuaauauAUUCACACACACAUAAGAACAUGUUUCCAACAAAAAU
H52	bmo-miR-466b	C	Scaffold000043	-	61104	mmu-miR-466d-3p	19\20\21	60\79	UAUAAAUACACGCACACAUA	CUUGCAAGAUGAUGUUACGUCACUAUCGACCUAUAACUacuccccuacucAUCGCAGUCUAUAAAUACACGCACACAUAUAAACGUACAG
H53	bmo-miR-466c	C	Scaffold011361	+	5485	mmu-miR-466g	19\20\21	61\80	UACACACACAUGCACACACA	UACCAGUUCACAGACAGCACAGUGUGUGAGGUCGCGUUCAGcccuccuucguaUUACGUGUACACACACAUGCACACACACACUCUUA
H54	bmo-miR-466d-1	J	BAAB01072556	+	1786	mmu-miR-466a-5p	20\22\22	13\34	UAUGUAUGUGUAUAUGUACAUA	UAUUCCCACAUAUAUGUAUGUGUAUAUGUACAUAUGUAuauaccguauaUGUGUUUGUAUAUGUAUGUAAUAUUAUUAUCAAUUUGAAUA
H55	bmo-miR-466d-2	J	BAAB01051134	+	2687	mmu-miR-466a-5p	20\22\22	15\36	UAUGUGUGUGUAUGUGUACAUA	AUUGUAAAUGUAUGUAUGUGUGUGUAUGUGUACAUAUAucuauauauauuUCACUGGUUUGGUACACCGCGCAUAGUUCGUUUCCAAAU
H56	bmo-miR-466d-3	J	BAAB01121358	-	959	mmu-miR-466a-5p	21\22\22	58\78	UAUGUGUGUGUAAUGUACAUA	UUGCGCUUAGGUAUGUACUGUGUAUUUCAUGAAUAUUAAcgugaauauaaucUUGUGUAUGUGUGUGUAAUGUACAUAUAAAAUCGCAG
H57	bmo-miR-466e-1	J	BAAB01070449	+	605	mmu-miR-466f-3p	19\20\21	46\65	AUACACACACACACACACAC	AAAAAGGUUCUUAGUGUGCGCUCUCAAUUUGUAcgaccaauauuaaUACACACACACACACACACACACACACGACGUUAU
H58	bmo-miR-466e-2	J	BAAB01072093	-	415	mmu-miR-466f-3p	20\21\21	13\33	CAUACACACACACACACACAC	AUGUAUUUGACACAUACACACACACACACACACACACACAcacacauacucUUUGUUUAUUGUUUAACUUUUGUCAUUGCUUAAAGUCU
H59	bmo-miR-466e-3	J	BAAB01062228	-	4222	mmu-miR-466f-3p	19\20\21	63\82	AUACACACACACACACACAC	UUAUUUGUUUAUACACAACACUACCUGUUCCAGGCAUCgggaagcgccGAUGCACGCAUAUGAUACACACACACACACACACAAACUAG
H60	bmo-miR-466e-4	J	BAAB01001619	-	2107	mmu-miR-466f-3p	19\20\21	8\27	AUACACACACACACACACAC	AUUAUUAAUACACACACACACACACACCCACACUUAUacgaaguucaAAAGGUUAUAUGGUGCGAUACAUGUGUCGUUAACGGGUAAAU
H61	bmo-miR-466e-5	J	BAAB01116366	-	1347	mmu-miR-466f-3p	19\20\21	66\85	AUACACACACACACACACAC	UUGAAUAGCAGUAUUAACCUCCUUGUCUCCGAUGAUGACAccaucucguggacUGUCCUGUAUAGAUACACACACACACACACACAGUAA
H62	bmo-miR-466e-6	J	BAAB01164312	+	557	mmu-miR-466f-3p	20\21\21	11\31	CAUACACACACACACACACAC	CUUAAAAAAACAUACACACACACACACACACACACGUUAUAaaauauuacgaUUAACGUACGACAGAUGGCGUGCGAGUGGUUCAAAG
H63	bmo-miR-466e-7	J	BAAB01004962	-	145	mmu-miR-466f-3p	19\20\21	60\79	AUACACACACACACACACAC	AUAUAGUAAUAUAUACAUAUUACAAGAUAcaaaacaauauaUAUACAUACAAAUACACACACACACACACACACA
H64	bmo-miR-466e-8	J	BAAB01081362	-	2422	mmu-miR-466f-3p	20\21\21	49\69	CAUACACACACACACACACAC	UUAUGAUGUUGGUACGACGGUAUCUUUAUGAGUCGAAaacuucccuaacaUACACACACACAAACACACUAACACACAUACACUCACACA
H65	bmo-miR-466e-9	J	BAAB01142598	+	596	mmu-miR-466f-3p	20\21\21	69\89	CAUACACACACACACACACAC	UAUGUACACAUAUGGACUUGUUGUUGUCUGAAAUAAAAUaaaucauucauaaACAUUAAAAAAAAUAACAUACACACACACACACACACG
H66	bmo-miR-466e-10	J	BAAB01080330	-	1428	mmu-miR-466f-3p	19\20\21	49\68	AUACACACACACACACACAC	AUUCCAGUGAAAUACAUAUACAUAUAUGUACACAUAcauauacacaUACAUACACACAUACAUACACAAAGUAUUAUAAUAUAAU
H67	bmo-miR-466e-11	J	BAAB01069176	+	1619	mmu-miR-466f-3p	19\20\21	57\76	AUACACACACACACACACAC	UGCUGCCGUCGACAUCCGGUACGUACCUCAAUCUUCAUAUcgacugccgcAUAUAUAUACACACACACACACACACAUGCUUACACACA
H68	bmo-miR-466e-12	J	BAAB01181441	-	931	mmu-miR-466f-3p	19\20\21	58\77	AUACACACACACACACACAC	AUCAGGUGGGCUGUGAGCUCGUCCCCCCAUUUAAGCAAUAaaaaaaacaugUAUUUGAUACACACACACACACACACAUAUAUACUCUU
H69	bmo-miR-466e-13	J	BAAB01096048	+	1654	mmu-miR-466f-3p	19\20\21	11\30	CAUACACACACACACACACA	GGUCGGCGCGCAUACACACACACACACACAAAUCAAacaggguuccgUCGAGAUAACGUAUAGAAUGAUUUGUUUGCAAUUCAUUUACC
H70	bmo-miR-466e-14	J	BAAB01007514	+	176	mmu-miR-466f-3p	19\20\21	67\86	CAUACACACACACACACACA	UAUGGCUAACUUGAACAAAAAUCCUUUGAUUCGGAUUUAcguuugauauUAAACUCCAGUAAAUUACAUACACACACACACACACAUA
H71	bmo-miR-466e-15	J	BAAB01092975	+	523	mmu-miR-466f-3p	19\20\21	69\88	AUACACACACACACACACAC	UGUUAGAGUCUGGGGGAAAACAUUAUGCAGGUUUCGAUUUGaacaaaauaaaCAAAGAAAACAUAAGGAUACACACACACACACACACA
H72	bmo-miR-466e-16	J	BAAB01167488	-	467	mmu-miR-466f-3p	20\21\21	52\72	CAUACACACACACAAACACAC	UAACUCUUUCAUCAUUUAUUUAUUUGUUUUUAUACUUUAUuauaugacacacAUACACACACACAAACACACUAACACACAUACACUCA
H73	bmo-miR-466f-1	J	BAAB01107121	+	1698	mmu-miR-466h	20\21\22	16\36	UGUGUGCAUGUGCGUGUGUGU	AUAGAGAGCUCUGUGUGUGUGCAUGUGCGUGUGUGUGUGuguguaugauCAUAUACAUAAUACGAGUAUGUACGUGUCGUAAUCAUGUGU
H74	bmo-miR-466f-2	J	BAAB01120527	-	1494	mmu-miR-466h	20\22\22	58\79	UGUGUGCAUGUGUGUGUGUGUA	GCGCGCGUGGGUGUGUGUGUGUGCAUGUGUGUGUGCCUGUgugugcauguGUGUGUGUGUGUGCAUGUGUGUGUGUGUAUCCACGCGCGC
H75	bmo-miR-548	C	Scaffold002271	-	32660	hsa-miR-548d-5p	20\22\22	66\87	AAAAGUCAUUUUGGUUUUUGCC	GUGGAGGACUUAUGAGUACUAAAAAUACAAUUUUGUGCUcuucaguuaauGGCCAAAAUUGACGCAAAAGUCAUUUUGGUUUUUGCCGU
H76	bmo-miR-558-1	C\J	Scaffold000748	-	29988	hsa-miR-558	18\19\19	42\60	UGAGCUACUGUACCAAAAU	AAUAAGCAGAGAAACAAAAUAAAACGUAUUUUGGAAUUAaaugagcuacUGUACCAAAAUACUUUCAUAUGCAUUUAGUAGAAACCUAUU
H77	bmo-miR-558-2	C\J	Scaffold018757	-	3723	hsa-miR-558	17\18\19	68\85	GAGCUUCUGUACCAAAAU	AGCUCUUGACAGGAAAUCGUUAGCCGGCUUCUUGACCAgcgcugcuccUGAAAAGAAGCAGUUGGCGGAGCUUCUGUACCAAAAUAUU
H78	bmo-miR-566	C\J	Scaffold000887	-	43041	hsa-miR-566	17\18\19	19\36	GGCGCGUGUGAUCCCAAC	UAAUUAAGACGCUGCGGUGGCGCGUGUGAUCCCAACAGUuuuuagugguGCUUCAGUGUAGUUUAUCGUUAUUUUAUCGUUAAAAUUG
H79	bmo-miR-574-1	C\J	Scaffold012668	-	6919	hsa-miR-574-3p	20\22\22	60\81	CACGCGCAUGCACACACACACA	UUUGAUUAAGGGACGAUAUGUACAUCAAUCUAUACGUAUaacauugagauccagaAUCGCACGCGCAUGCACACACACACACACAGAGAG
H80	bmo-miR-574-2	C\J	Scaffold000560	-	40171	hsa-miR-574-3p	20\22\22	30\51	CACGCACAUACACACACCCACA	UAUCUAUUAGGUAUCUAAAAACACGCGCGCACGcacauacacacacccacacuuaaCAAGAGGUGGAGCUCACGUACGCAUAAUGUCAAG
H81	bmo-miR-580	C	Scaffold016096	+	1307	hsa-miR-580	20\22\22	38\59	UUGAUAAUUAUGAAUCAUUAGG	AUCGUAUAACUUUUAUGUAUUAUUUCAACUUUUAAUAUUgauaauuaugAAUCAUUAGGUAUGCCAAUAGUGUUAUCAAAAUUUUCAAU
H82	bmo-miR-581	C\J	Scaffold000192	-	5276	hsa-miR-581	19\20\21	63\82	UCUUGUGUGCUCUAGAUCAG	UUUUUUAGGGAUUUUAUUAUUGCGAGAUGGGCCAGAUGggagauggggauggUGGUAGGGCGUCUUGUGUGCUCUAGAUCAGCUACAAA
H83	bmo-miR-599	C\J	Scaffold009620	+	12378	hsa-miR-599	18\19\20	46\64	GUUGUGUCAUUUUAUCAAA	GUUCUUCAAACAAUGUAAUCUGUUUAAGAAGAGAAUAAAaaaauaguugUGUCAUUUUAUCAAAAAAUAAUAACAAUACUGUUACGAAU
H84	bmo-miR-606	J	BAAB01013702	-	1055	hsa-miR-606	19\20\21	43\62	AAACUCCUGAAAAUCAAAGA	AAGUUGCUGAAAAACCAAUAUCAAUUgaaaauaagaacacuaaaacuccugaaaaucaaagaaAACUGAAUGGUAAUUACACAAACAUU
H85	bmo-miR-620	C\J	Scaffold001714	-	28060	hsa-miR-620	18\19\20	36\54	AUGGAGAUGGAUAUAGAAA	CGUGAAAAACAUAGAUCGUUAUUUGUGgagaacgaauggagauggauauagaaaaaaaaaCACUUAAAAGAACUCGUGCACCUUGCG
H86	bmo-miR-646	J	BAAB01202068	+	605	hsa-miR-646	17\18\19	71\88	AAGCAGCUGCCUAUGAGG	AUCCAUAGCGUCAGGCCGCUGAGAGUUGCGAUUUCAACCcgguaguagauaGAUAGCAGAUGCAUUUGCGAAGCAGCUGCCUAUGAGGU
H87	bmo-miR-669-1	C	Scaffold001234	-	28804	mmu-miR-669c	21\22\22	8\29	AUAGUUGUGUGUGUAUGUGUGU	CACAUAAAUAGUUGUGUGUGUAUGUGUGUGUGUAUUGUUUuguaucuuguAAUCUAAUAUAUAAAAUUCUCGUGUCACAGUUUUCGUUG
H88	bmo-miR-669-2	C\J	Scaffold005739	+	7865	mmu-miR-669c	20\22\22	31\52	AUAGUUGUGUGUGUGUGUGUGU	GUGAGUACAUUUCUGAACGUUCUUCAUAGUAUAGUUGUGUguguguguguGUGUGUGUGUGUGUGUGUGUGUUUAAGACAUUAUUAAUGU
H89	bmo-miR-684	C\J	Scaffold003479	+	22611	mmu-miR-684	17\18\19	32\49	AGUUUUCCCUUCCAGUCA	UAUGUUUGCACUGCAAAUCUCCACGUAGGAuaguuuucccUUCCAGUCAGCUUUUCAAUCAGUGCCAUCGUA
H90	bmo-miR-685	C\J	Scaffold000012	-	80839	mmu-miR-685	19\20\21	23\42	CAAUAGCUGAGGUGAGGCAC	GCUCUGGUCUUUCGCAUUGGAACAAUAGCUGAGGUGAGgcacuccguccUUCUUUUUAAAUUUUAUAGCUGACUUAUAAAAAUUACAAGU
H91	bmo-miR-694	J	BAAB01080263	-	1740	mmu-miR-694	17\18\19	66\83	UGAAAAUGUUGCUUGAAG	GCCGCUUGACUCUCGGUUGUAAAUUUUCAAAGUUUUUAUUAcucucuauauUAUUAAAAAUCAAUUGAAAAUGUUGCUUGAAGGAAUGUC
H92	bmo-miR-7	C\J	Scaffold003542	+	21735	bmo-miR-7	23\23\23	15\37	UGGAAGACUAGUGAUUUUGUUGU	CGCUUCGUGUUGUAUGGAAGACUAGUGAUUUUGUUGUUuuuguuGACUAACAAGAAAUCACUAAUCUGCCUACAAAGCGACAGCA
H93	bmo-miR-701	C\J	Scaffold002609	+	19559	mmu-miR-701	19\20\21	51\70	UUAGCUGCUGAAAUAGAUGG	GUUGAAACCUUAAUGGUAAUGUAUGUUUCACCCUUAAccccagugauuucUUAGCUGCUGAAAUAGAUGGGAUGCUGACACCUUCCGUGU
H94	bmo-miR-705	C\J	Scaffold015712	-	2612	mmu-miR-705	18\19\20	52\70	GGUGGGUGGUGGGGUGGGC	UAAGUGAUAAGACCACUGAAAGAAUGCCAAACGAAGCGAUUcuggguagguGGUGGGUGGUGGGGUGGGCUUGAUAGUUUGAUCCCCAG
H95	bmo-miR-71	C\J	Scaffold011071	-	2182	bmo-miR-71	19\19\19	15\33	UGAAAGACAUGGGUAGUGA	UGCUCUCUACCUCUUGAAAGACAUGGGUAGUGAGAUGUcccguacaucuaaaAUUCUCACUACCUUGUCUUUCAUGCGGAUUGGGCA
H96	bmo-miR-72	C\J	Scaffold006487	+	8157	cbr-miR-72	17\18\19	15\32	AGGCAGAUGUUCGCAUAG	ACUGAUUUCAGUGUAGGCAGAUGUUCGCAUAGAUAAGGAGUuuggucgcuaGUUUGAUAUUUGCGGAAGUGGACCUUGGGCUAAUUAGU
H97	bmo-miR-736	C\J	Scaffold009986	-	9196	dre-miR-736	19\20\21	58\77	UAAGACUAACAAAAAGUUUU	UUGACUGCACCUUUGACUUUAGUUAGCUUCUUGuaccccaugaguagccgaccaaccUAAGACUAACAAAAAGUUUUUAGAAUGAAGCAA
H98	bmo-miR-758	J	BAAB01109600	+	327	mmu-miR-758	17\18\19	17\34	UUUGCGACCUGGUCCACU	AUAGAUAAAGAAACUAUUUGCGACCUGGUCCACUUCUAUggaaaauaauAUAAAAUUCCAACUUUAGCAUAAAUCCUUCUUUAGUUAAU
H99	bmo-miR-77	C\J	Scaffold009034	-	11133	cbr-miR-77	20\21\22	5\25	UCAUCAGGCCAUAGUUGUCCA	AUCAUCAUCAGGCCAUAGUUGUCCACUGCGGGacauaggccuCUCGCAAUCUACACCACUGAGCCUGGUCUUCUU
H100	bmo-miR-79	J	BAAB01113362	-	496	dps-miR-79	22\22\22	55\76	UAAAGCUAGAUUACCAAAGCAU	GCCGGGCGCGCUGCGACGCUUUGGCGAUUUAGCUCCGUGAcaucauuccguUCAUAAAGCUAGAUUACCAAAGCAUCGCGUCGCGCCGUC
H101	bmo-miR-8	C\J	Scaffold016584	+	1790	bmo-miR-8	23\23\23	54\76	UAAUACUGUCAGGUAAAGAUGUC	GGAGUAACGGUUCGCAUCUUACCGGGCAGCAUUAGAGuccugucuauauuUUCUAAUACUGUCAGGUAAAGAUGUCGUCCGCGCUCC
H102	bmo-miR-83	J	BAAB01003225	+	1593	cbr-miR-83	20\22\22	55\76	UAGCACCAUCUAGAUUCAGUGU	AAAAUAUAAUACCAUAGCGUAAAAUGGGUUCUACUAAUCcgugauaagaGGUUAUAGCACCAUCUAGAUUCAGUGUUGGUGAUAUGUUGU
H103	bmo-miR-87	C\J	Scaffold013059	+	4651	ame-miR-87	19\20\20	54\73	GUGAGCAAACUUUCAGGUGU	GUUCGGUACACUAAUGGGCCUGAAUCGUUGCUCAGACCUGuauuuucgacCAGGUGAGCAAACUUUCAGGUGUGUUAGUGCCGGCUGGUC
H104	bmo-miR-92	C\J	Scaffold004634	+	3339	dme-miR-92b	20\22\22	54\75	AAUUGCACCAAUCCCGGCCUGC	GCGGUGGCCACGCUUAGGACGCGAUUAGGUGUAAACGUUUGuguuucauauCAAAUUGCACCAAUCCCGGCCUGCCUGUGGCCACAGC
H105	bmo-miR-925	C	Scaffold003565	+	24950	ame-miR-925	25\25\25	55\79	AGGGAUUCGGUUUUGUAACAUUCGC	GCGACGCUGUUUUUAAUGCAUGUUUUGUcugucuugcauGCAGGGAUUCGGUUUUGUAACAUUCGCAAAUAGUGGUG
H106	bmo-miR-927	C\J	Scaffold007443	-	14399	ame-miR-927	22\22\23	15\36	UUUAGAAUUCCUACGCUUUACC	UGCAGCCUUUUUGCUUUAGAAUUCCUACGCUUUACCGUugccaaguaguuGGGCAAAGCGUUUGGAUUCUAAAACGAAAUAACUGCCA
H107	bmo-miR-929	C\J	Scaffold010120	-	10843	ame-miR-929	21\21\21	7\27	AUUGACUCUAGUAGGGAGUCC	UGUUAAAUUGACUCUAGUAGGGAGUCCGUUCCGCGCGacucccuaauCGAGUCAGGUUGACUUCUUUGAUGCUAAAUCGACG
H108	bmo-miR-930	C\J	Scaffold002552	+	24671	ame-miR-930	20\22\22	21\42	CAGGUAAAGAUCUGGUUCCAGA	GCUUACAUCUCACCGAGACUCAGGUAAAGAUCUGGUUccagaaccgacguaacAAGUGGAAGAGGCAGUUAGCUGCUGAGCUAGAAGC
H109	bmo-miR-932	J	BAAB01137739	+	1250	ame-miR-932	22\22\22	12\33	UCAAUUCCGUAGUGCAUUGCAG	GUGUUGAGGCUUCAAUUCCGUAGUGCAUUGCAGUGCAUGcugccaccugCAAGCAGUGCGGGAGUGAGGCUGAGGCAUGCCUUAACUAC
H110	bmo-miR-9a	C\J	Scaffold005318	-	8315	bmo-miR-9	23\23\23	8\30	UCUUUGGUUAUCUAGCUGUAUGA	UUAAUUAUCUUUGGUUAUCUAGCUGUAUGAguauuacugacgUCAUAAAGCUAGGUUACCGGAGUUAAGU
H111	bmo-miR-9b	J	BAAB01113362	+	496	ame-miR-9b	23\23\23	17\39	GCUUUGGUAAUCUAGCUUUAUGA	GACGGCGCGACGCGAUGCUUUGGUAAUCUAGCUUUAUGAacggaaugaugUCACGGAGCUAAAUCGCCAAAGCGUCGCAGCGCGCCCGGC
H112	bmo-miR-9c	C	Scaffold007035	-	12938	aga-miR-9c	20\21\22	18\38	UCUUUGGUAUCCUAGCUGUAG	GAGGGUCGCGGGCCGUCUCUUUGGUAUCCUAGCUGUAGGcgugcgcggcCCUAAAGUUAUGGUACCGAAGUUACGGCUCGUGACGUAUC
H113	bmo-miR-iab-4-3p	C	Scaffold005660	+	3463	dme-miR-iab-4-3p	24\24\24	53\76	CGGUAUACCUUCAGUAUACGUAAC	GCGUCGCCUUCUGUACGUAUACUGAAUGUAUCCUGAGUgcgcgauucuuGUCCGGUAUACCUUCAGUAUACGUAACAGAAGAUGACAC
H114	bmo-miR-iab-4-5p	C	Scaffold005660	+	3463	dme-miR-iab-4-5p	22\22\22	15\36	ACGUAUACUGAAUGUAUCCUGA	GCGUCGCCUUCUGUACGUAUACUGAAUGUAUCCUGAGUgcgcgauucuuGUCCGGUAUACCUUCAGUAUACGUAACAGAAGAUGACAC
a Conserved miRNAs match silkworm genome from SilkDB (C), Silkworm genome research program (J) and both (C\J)
b Length of completely identical match (I), length of match fragment (M) and length of homologous miRNA (L).
