# Supplementary material for: The Silkworm (Bombyx mori) microRNAs and Their Expressions in Multiple Developmental Stages
Source: PLoS One. 2008 Aug 20;3(8):e2997. doi: 10.1371/journal.pone.0002997 (PMC2500172; doi:10.1371/journal.pone.0002997)
Supplement: Table S2 — Conservation patterns, expression levels and genomic locations of putative miRNAs predicted based on Sequence & Structural features filters (0.08 MB XLS) [file pone.0002997.s002.xls]

## Sheet: Sheet1
Table S2 Conservation patterns, expression levels and genomic locations of putative miRNAs predicted based on Sequence & Structural features filtersa
Cand_ID	Genome Sourceb	Scaffold	Strand	Start Position	Length	Location	Dme	Dps	Aga	Ame	Expression Level	Sequence
S1	J	BAAB01011855	+	2269	90	3P	Y	Y	Y	Y	0	UCUCGAGUUAGUUAAAAAUGUGGAACGCGUCAUGAUUUUGCGugucauccuugCGCAGGGGCCAUGCUAAUCUUCUCUGUAACGUUCCAA
S2	J	BAAB01012380	-	2892	90	5P	-	-	-	Y	0	GACAAUCCAAGUACAAGACGGUCACCCAUCCAAGUACUAaacacgcccuaUGUUGCUUGACUUUGGUGAUCGAACGAGAACUGGUAUUUU
S3	J	BAAB01014956	-	276	86	5P	Y	Y	Y	Y	0	UAAAAAAGUUUCAGUUGCCGAAACCCGGGAUUGAACCGGGgaccuuuagaUCUUCAGUCUAACGCUCUCCCAACUGAGCUAUUUCG
S3	J	BAAB01014956	-	276	86	3P	Y	Y	Y	Y	0	UAAAAAAGUUUCAGUUGCCGAAACCCGGGAUUGAACCGGGgaccuuuagaUCUUCAGUCUAACGCUCUCCCAACUGAGCUAUUUCG
S4	J	BAAB01018553	-	530	77	3P	-	Y	Y	-	250	AAGUAGAUAGGGACAGUGGGAAUCUCGUUAAUccauucaugcgcgucACUAAUUAGAUGACGAGGCAUUUGGCUACC
S5	J	BAAB01019266	+	459	87	5P	Y	Y	Y	Y	0	UGCUUAAUGUGGAACGCUUCACGAUUUUGCGUGUCAUCcuugcgcaggGGCCAUGCUAAUCUUCUCUGUAUCGUUCCAUAUUACGCA
S5	J	BAAB01019266	+	459	87	3P	Y	Y	Y	Y	0	UGCUUAAUGUGGAACGCUUCACGAUUUUGCGUGUCAUCcuugcgcaggGGCCAUGCUAAUCUUCUCUGUAUCGUUCCAUAUUACGCA
S6	J	BAAB01045587	+	2298	90	5P	Y	Y	Y	Y	0	AAAAGGCCAAAAUACAGGUUCCACCGAGAUUUGAACUcggaucgcugGAUUCAGAGUCCAGAGUGCUAACCAUUACACCAUGGAACCGUU
S6	J	BAAB01045587	+	2298	90	3P	Y	-	-	Y	0	AAAAGGCCAAAAUACAGGUUCCACCGAGAUUUGAACUcggaucgcugGAUUCAGAGUCCAGAGUGCUAACCAUUACACCAUGGAACCGUU
S7	J	BAAB01047268	-	2597	90	5P	Y	Y	Y	Y	0	GGUAGGAUUCGAACCUACGCUCCCAGAGGGAAUCUGAUUUcuagucagacGCCUUAACCGCUCGGCCACGACUGCUUGUUUGAAAUUGUU
S7	J	BAAB01047268	-	2597	90	3P	Y	Y	Y	-	0	GGUAGGAUUCGAACCUACGCUCCCAGAGGGAAUCUGAUUUcuagucagacGCCUUAACCGCUCGGCCACGACUGCUUGUUUGAAAUUGUU
S8	J	BAAB01048999	-	873	85	3P	Y	-	-	-	5	AGUAUCUAUGAGAAUCGGCCAACAUCUAUUUUUCAUcccccuaaauGUUAGGGGUAGUCCACCCCUAAAUUUAUUUUUUUAUUUU
S9	J	BAAB01053114	+	898	90	5P	Y	-	-	-	0	CCGAGAUUUGAACUCGGAUCGCUGGAUUCAAAGUCCAGagugcuaaccaUUACACCAUGGAACCUCUGGUAAAUCCGUUGAAAUUCACGG
S10	J	BAAB01053698	+	637	89	5P	Y	Y	Y	Y	0	UGCGCCCAACGUGGGGCUCGAACCCACGACCCUGAGAUuaagagucucAUGCUCUACCGACUGAGCUAGCCGGGCUUGACGGAGACGUG
S10	J	BAAB01053698	+	637	89	3P	Y	Y	Y	Y	0	UGCGCCCAACGUGGGGCUCGAACCCACGACCCUGAGAUuaagagucucAUGCUCUACCGACUGAGCUAGCCGGGCUUGACGGAGACGUG
S11	J	BAAB01054788	+	1046	90	5P	-	-	Y	-	0	GCUUCAUACACGAACUGGUUCAUGCGGAACACGUUCGAagucaauucuUUGAACGGAGUAGAUCCGAAGGCCCAGCCUCCGAUGGCGAGC
S12	J	BAAB01056523	-	1192	89	5P	-	-	Y	-	0	CUCCGCAGUGCAAUGGAACAGCCUCGCCCUGGGGGAACCGcccgcaugauuaCGGUAUCCCCUACGCCAGGUAAGUAUGAUUUAGCAAG
S13	J	BAAB01062952	+	791	89	5P	Y	Y	Y	Y	0	GUAUACCGCCCAACGUGGGGCUCGAACCCACGACCCUGAgauuaagagucUCAUGCUCUACCGACUGAGCUAGCCGGGCUAUCCACUAC
S13	J	BAAB01062952	+	791	89	3P	Y	Y	Y	Y	0	GUAUACCGCCCAACGUGGGGCUCGAACCCACGACCCUGAgauuaagagucUCAUGCUCUACCGACUGAGCUAGCCGGGCUAUCCACUAC
S14	J	BAAB01081055	+	2013	88	5P	Y	Y	-	-	0	GGACAGGGACUUGAACCCUGGACCCUUGGAUUAAAaguccaaugcUCUACCGACUGAGCUAUCCGGGCUCCUGAAGUACAAAUGAAUU
S14	J	BAAB01081055	+	2013	88	3P	Y	-	Y	Y	0	GGACAGGGACUUGAACCCUGGACCCUUGGAUUAAAaguccaaugcUCUACCGACUGAGCUAUCCGGGCUCCUGAAGUACAAAUGAAUU
S15	J	BAAB01082662	+	5407	90	5P	Y	Y	Y	Y	0	UGGCGCCCAACGUGGGGCUCGAACCCACGACCCUGAGAUuaagagucucAUGCUCUACCGACUGAGCUAGCCGGGCUUAUUUGUGUAUUA
S15	J	BAAB01082662	+	5407	90	3P	Y	Y	Y	Y	0	UGGCGCCCAACGUGGGGCUCGAACCCACGACCCUGAGAUuaagagucucAUGCUCUACCGACUGAGCUAGCCGGGCUUAUUUGUGUAUUA
S16	J	BAAB01085084	-	830	89	5P	-	-	Y	Y	0	CAAAAAUAUGCCCCGGGUGAGGAUCGAACUCACGACCUUAAgauuaugagacUUACGCGCUGCCUACUGCGCUACCGAGGCUACGUAUG
S16	J	BAAB01085084	-	830	89	3P	-	-	-	Y	0	CAAAAAUAUGCCCCGGGUGAGGAUCGAACUCACGACCUUAAgauuaugagacUUACGCGCUGCCUACUGCGCUACCGAGGCUACGUAUG
S17	J	BAAB01092265	+	2569	87	5P	-	-	-	Y	0	AAAGACGUGCGUUGGCCGGGAAUCGAACCCGGAUCAAUUgcuuggaaggcAACUAUGCUGACCAUUACACCACCAACGCCCAUAUAU
S17	J	BAAB01092265	+	2569	87	3P	Y	Y	Y	Y	0	AAAGACGUGCGUUGGCCGGGAAUCGAACCCGGAUCAAUUgcuuggaaggcAACUAUGCUGACCAUUACACCACCAACGCCCAUAUAU
S18	J	BAAB01094188	+	1017	77	5P	-	-	-	Y	0	GAUCGAACCCGCGACCUUCGCGUUAUUAGCACGacgcucuaaccaacUGAGCUAAUGGGCCGAUGUGUGUUUCGCUU
S19	J	BAAB01107348	-	269	69	3P	Y	Y	Y	Y	0	AAAAGAAAUGUGCGUUGGCCGGGAAUCGAACccggaucaacuGCUUGGAAGGCAACUAUGCUGACCAUU
S20	J	BAAB01107454	+	759	86	3P	-	-	Y	-	0	AAGUACUGACCACGCCCGAUGUUGCUUGACUUCGGUgaucggacgagaACCGGUGUUUUCAACAUGGUAUGGACGUUGGCUAUCUU
S21	J	BAAB01110072	+	2344	77	5P	Y	Y	Y	-	0	GUUAUAAAAGAUCGCAGUCGGUAGGAUUCGAACCUacgcucccagAGGGAAUCUGAUUUCUAGUCAGACGCCUUAAC
S21	J	BAAB01110072	+	2344	77	3P	Y	Y	Y	Y	0	GUUAUAAAAGAUCGCAGUCGGUAGGAUUCGAACCUacgcucccagAGGGAAUCUGAUUUCUAGUCAGACGCCUUAAC
S22	J	BAAB01111793	-	130	90	5P	-	-	-	Y	0	AUCACGUGGUGUUCCCAGGCGGUCACCCAUCCAAGUACUGuccacgcccgaUGUUGCUUGACUUCGGUGAUCGGACGAGAACCGGUGUAU
S23	J	BAAB01115684	+	4799	87	3P	-	-	Y	Y	0	GGCUUCUCUAAAAAACUUGGAGAUGCUGGGGAUCGAAcccaggaccuUUCACAUGCAAAGCGAACGCUCUACCACUGAGCUACAUCC
S24	J	BAAB01118458	-	868	89	5P	-	Y	Y	-	0	AUUAAUGUAAAAAAAAACAAUGCAUCGGCCGGGAAUCGaacccgggccgccCGCGUGGCAGGCGAGCAUUCUACCACUGAACCACCGAU
S24	J	BAAB01118458	-	868	89	3P	Y	Y	Y	Y	0	AUUAAUGUAAAAAAAAACAAUGCAUCGGCCGGGAAUCGaacccgggccgccCGCGUGGCAGGCGAGCAUUCUACCACUGAACCACCGAU
S25	J	BAAB01118822	-	1113	89	5P	-	-	Y	-	250	ACAAUGCCAGACUAGAGUCAAGCUCAACAGGGUCUUcuuuccccgcugauucucccAAGCCCGUUCCCUUGGCUGUGGUUUCGCUAGAU
S25	J	BAAB01118822	-	1113	89	3P	-	-	Y	-	250	ACAAUGCCAGACUAGAGUCAAGCUCAACAGGGUCUUcuuuccccgcugauucucccAAGCCCGUUCCCUUGGCUGUGGUUUCGCUAGAU
S26	J	BAAB01124727	-	504	90	3P	Y	-	-	-	8	AAAUUUAGGGGUGGACUACCCCUAACAUUUAGGGGAAUGaaaaauagaugauggcCGAUUCUCAUAGAUACCGGAUAAGCACAAAAAAUU
S27	J	BAAB01126042	-	1156	77	5P	-	-	-	Y	0	GCUUCCCGUACCGGGAAUCGAACCCGAGCCUccugggugaaagccAGGUAUCCUAGCCACUAGACCAUACGGGAGAU
S27	J	BAAB01126042	-	1156	77	3P	Y	Y	Y	Y	0	GCUUCCCGUACCGGGAAUCGAACCCGAGCCUccugggugaaagccAGGUAUCCUAGCCACUAGACCAUACGGGAGAU
S28	J	BAAB01126188	-	61	85	5P	-	-	-	Y	0	ACGUAGUGUUCCCAGGCGGUCACCCAUCCAAGUACUGacuacgcccgaCGUUGCUUGACUUCGGUGAUCGGACGAGAACCGGUGU
S29	J	BAAB01132210	-	622	90	5P	-	-	-	Y	0	AAGUUUGGAGGUGCUGGGAUUUGAACCCAGGACUUUCagcaugcgaaGCAGACACUCUACCACUGAGUUACACCCCCCUUGUUAAAGUUU
S29	J	BAAB01132210	-	622	90	3P	-	-	-	Y	0	AAGUUUGGAGGUGCUGGGAUUUGAACCCAGGACUUUCagcaugcgaaGCAGACACUCUACCACUGAGUUACACCCCCCUUGUUAAAGUUU
S30	J	BAAB01133663	+	32	86	5P	-	-	Y	-	0	AAUGUGUUCCAAAAAACUGCAUCGGCCGGGAAUCGaacccgggccgccCGCGUGGCAGGCGAGCAUUCUACCACUGAACCACCGAU
S30	J	BAAB01133663	+	32	86	3P	Y	Y	Y	Y	0	AAUGUGUUCCAAAAAACUGCAUCGGCCGGGAAUCGaacccgggccgccCGCGUGGCAGGCGAGCAUUCUACCACUGAACCACCGAU
S31	J	BAAB01139730	+	1438	75	5P	-	-	-	Y	0	GUGUUCCCAGGCGGUCACCCAUCCAAGUACUGaccacgcccgaUGUUGCUUAACUUCGGUGAUCGGACGAGAACC
S31	J	BAAB01139730	+	1438	75	3P	-	-	Y	-	0	GUGUUCCCAGGCGGUCACCCAUCCAAGUACUGaccacgcccgaUGUUGCUUAACUUCGGUGAUCGGACGAGAACC
S32	J	BAAB01147645	-	1708	85	5P	-	-	Y	Y	0	CGUAUUGCCCCGGGUGAGGAUCGAACUCACGACCUUAAgauuaugagacUUACGCGCUGCCUACUGCGCCACCGAGGCCGGUGUG
S32	J	BAAB01147645	-	1708	85	3P	-	Y	-	-	0	CGUAUUGCCCCGGGUGAGGAUCGAACUCACGACCUUAAgauuaugagacUUACGCGCUGCCUACUGCGCCACCGAGGCCGGUGUG
S33	J	BAAB01151967	+	1050	89	5P	-	-	Y	-	0	UCGGGUAUACAUUGGAGCAGCCUCGCCCUGGGGGAACCGCcuccaugaucGCGGUAUCUCCUACGCCAGGUAAGUAUAAUUUAGGAAGA
S34	J	BAAB01160896	-	2065	88	3P	-	-	-	Y	0	UGUGUCUGUGGAUUAAAAGGUUUCCCGUACCGGGAaucgaaccugagccUCCUGGGUGAAAGCCAGGUAUCCUAGCCACUAGACCAUA
S35	J	BAAB01185736	+	224	85	5P	Y	Y	-	Y	0	CAUGAGGGGAUCGAACCCGCGACCUUCGCGUUAUUAgcacgacgcucUAACCAACUGAGCUAAUGGGCCGACGUCUAUUUGCAUG
S35	J	BAAB01185736	+	224	85	3P	Y	Y	-	Y	0	CAUGAGGGGAUCGAACCCGCGACCUUCGCGUUAUUAgcacgacgcucUAACCAACUGAGCUAAUGGGCCGACGUCUAUUUGCAUG
S36	J	BAAB01188613	+	497	74	3P	Y	Y	Y	Y	0	GUAAAAAAAUAUGUGCGUUGGCCGGGAAUCGAACccggaucaacuGCUUGGAAGGCAACUAUGCUGACCAUUAC
S37	J	BAAB01189920	+	662	90	5P	-	-	-	Y	0	GUCACGUGGUGUUCCCAGGCGGUCACCCAUCCAAGUACUGaccacgcccgaUGUUGCUUGACUUCGGUGAUCGGACGAGAACCGGUGUAU
S38	J	BAAB01189920	+	662	90	5P	-	-	-	Y	0	GUCACGUGGUGUUCCCAGGCGGUCACCCAUCCAAGUACUGaccacgcccgaUGUUGCUUGACUUCGGUGAUCGGACGAGAACCGGUGUAU
S39	J	BAAB01195997	+	37	90	5P	-	-	-	Y	0	UGCUUCUGUCUAGUUGUUAUGGGAAGAUAUUUCCUUUUCcaacguaggccuGAAAGCGCUCCAAAUGUCCUUCCAUAUACUAAAAAAAGA
S40	J	BAAB01202462	-	1068	88	5P	-	-	-	Y	0	UCACGUGGUGUUCCCAGGCGGUCACCCAUCCAAGUACUGaccacgcccgaUGUUGCUUGACUUCGGUGAUCGGACGAGAACCGAUGUA
S41	J	BAAB01202503	+	166	81	5P	-	-	Y	-	0	UGACGCAAUGUGAUUUCUGCCCAGUGCUCUGAAUGUcaacgugaagAAAUUCAAGCAAGCGCGGGUAAACGGCGGGAGUAA
S41	J	BAAB01202503	+	166	81	3P	-	-	Y	-	0	UGACGCAAUGUGAUUUCUGCCCAGUGCUCUGAAUGUcaacgugaagAAAUUCAAGCAAGCGCGGGUAAACGGCGGGAGUAA
S42	J	BAAB01203687	-	92	90	5P	Y	Y	-	Y	0	ACAUUCGUGGCCCAUGAGGGGAUCGAACCCGCGACCUUCGcguuauuagcaCGACGCUCUAACCAACUGAGCUAAUGGGCCAACGAAAUU
S42	J	BAAB01203687	-	92	90	3P	Y	Y	-	Y	0	ACAUUCGUGGCCCAUGAGGGGAUCGAACCCGCGACCUUCGcguuauuagcaCGACGCUCUAACCAACUGAGCUAAUGGGCCAACGAAAUU
S43	J	BAAB01203772	+	135	61	5P	-	-	-	Y	0	GCGAAAGGGGGAUGUGCUGCAAGGCgauuaaguuggGUAACGCCAGGGUUUUCCCAGUCAC
S43	J	BAAB01203772	+	135	61	3P	-	-	-	Y	0	GCGAAAGGGGGAUGUGCUGCAAGGCgauuaaguuggGUAACGCCAGGGUUUUCCCAGUCAC
S44	J	BAAB01206473	+	991	89	5P	Y	Y	Y	Y	2	UUGCGUGUCAUCCUUGCGCAGGGGCCAUGCUAAUCUUcucuguaucguuccAAUUUUAGUAUAUGUACUGCCGAAGCAAGUACACUUGA
S44	J	BAAB01206473	+	991	89	3P	-	-	-	Y	2	UUGCGUGUCAUCCUUGCGCAGGGGCCAUGCUAAUCUUcucuguaucguuccAAUUUUAGUAUAUGUACUGCCGAAGCAAGUACACUUGA
S45	J	BAAB01206838	+	656	90	5P	-	Y	-	-	3	GCAGUAGCUUCUCCUUGAUGUCCGCGGAGGCGUAGUGUuggcgcgccagcAGCUCCUUCCCGAGCGAGAUGCAGGCCGAGAAGUUGUCCU
S46	J	BAAB01210696	-	113	90	3P	Y	-	-	-	1	AAACUUGCCAUUUAUAAUGGUGCCUUCGAUAACUUUUUucaguauuuuuuuAAUGACUAAUCGCGUACCGUUGCAUAACCGUGGCGGGUU
S47	C\J	Scaffold000263	+	6397	82	5P	-	-	-	Y	0	CGCAGCUCCAGUGGCGCAAUUGGUUAGCGCACGGuacuuauaaggCAGUGAUCGUGUGAGGAAUGCCGGGGUUGUGAGUUCG
S48	C\J	Scaffold000283	+	38494	89	5P	-	-	-	Y	0	GUGGCGCAAUUGGUUAGCGCACGGUACUUAUAAGACAGUUuucgugagcaauGCCGGGGUUGUGAGUUCGAGCCUCACCUGGAGCAUAU
S48	C\J	Scaffold000283	+	38494	89	3P	-	-	-	Y	0	GUGGCGCAAUUGGUUAGCGCACGGUACUUAUAAGACAGUUuucgugagcaauGCCGGGGUUGUGAGUUCGAGCCUCACCUGGAGCAUAU
S49	C\J	Scaffold000300	-	12472	90	5P	-	-	-	Y	0	CGUGGGCACGCCCGCGCAGCUCCAUACUUCUUUACAUUccauaugauuacAAUGACUAUGGGAAGUAAGGAAGCACGGAACUUGCGCAAG
S50	C\J	Scaffold000342	-	9591	90	5P	Y	Y	Y	Y	2	UUUGCGUGUCAUCCUUGCGCAGGGGCCAUGCUAAUCUUcuuuguaucauuccAAUUUUAGUAUAUGUACUGCCGAAGCAAGUACACCGAG
S50	C\J	Scaffold000342	-	9591	90	3P	-	-	-	Y	2	UUUGCGUGUCAUCCUUGCGCAGGGGCCAUGCUAAUCUUcuuuguaucauuccAAUUUUAGUAUAUGUACUGCCGAAGCAAGUACACCGAG
S51	C\J	Scaffold000356	-	6418	88	5P	Y	-	-	-	5	CGCCACGGCUAUGCAACGGUACGCGAUUAGUCAUUaaaaaaauaaugaaAAAAGUUAUCGAAGGCACCAUUUUAAAUGGCAAGUUUCG
S52	C\J	Scaffold000398	-	7815	89	5P	Y	-	-	Y	0	CCUUCGAUAGCUCAGUUGGUAGAGCGGUGGACUGUAGUUgguauucauguGGACAUCCAUAGGUCGCUGGUUCAAAUCCGGCUCGAAGG
S52	C\J	Scaffold000398	-	7815	89	3P	-	-	-	Y	0	CCUUCGAUAGCUCAGUUGGUAGAGCGGUGGACUGUAGUUgguauucauguGGACAUCCAUAGGUCGCUGGUUCAAAUCCGGCUCGAAGG
S53	C\J	Scaffold000700	+	26326	67	5P	Y	Y	Y	Y	0	UGUAUGUUUCCGCCCGGGAUCGAACCGggggccuucugCGUGUUAGGCAGAUGUGAUAACCGCUACA
S53	C\J	Scaffold000700	+	26326	67	3P	Y	Y	Y	-	0	UGUAUGUUUCCGCCCGGGAUCGAACCGggggccuucugCGUGUUAGGCAGAUGUGAUAACCGCUACA
S54	C	Scaffold000816	-	41457	88	5P	Y	Y	Y	Y	0	CCUUCGACCGUGACAGGACUCGAACCUGCAAUCUUCGgauccgaagucCGACGCCUUAUCCAUUAGGCCACACGGUCACUGAUUAAGG
S54	C	Scaffold000816	-	41457	88	3P	Y	Y	-	Y	0	CCUUCGACCGUGACAGGACUCGAACCUGCAAUCUUCGgauccgaagucCGACGCCUUAUCCAUUAGGCCACACGGUCACUGAUUAAGG
S55	C	Scaffold000839	-	42291	90	3P	-	-	Y	Y	0	CGCCGCGACAGUGUUAUCACUGCCGUGACCAGGAUUcgaaccuggguuACUACGGCCACAACGUAGGGUCCUAACCACUAGACGAUCACG
S56	C\J	Scaffold000920	+	3281	86	5P	Y	Y	Y	Y	0	AGAUUUGUCAGGUGUGGGGUUCGAACCCACGCUCccucucgggaaccaGAGCUUAAAUCUGGCGCCUUAGACCACUCGGCCAACCU
S56	C\J	Scaffold000920	+	3281	86	3P	Y	Y	Y	-	0	AGAUUUGUCAGGUGUGGGGUUCGAACCCACGCUCccucucgggaaccaGAGCUUAAAUCUGGCGCCUUAGACCACUCGGCCAACCU
S57	C\J	Scaffold000970	-	3326	87	3P	-	Y	-	-	0	ACGAUAAAUCUGCUGAAGAUUUCUCUGAGCAAUUACUGACuaucgguaaucGUCGAGUACCUGUCGACGAAUCGAGCGGAUUGAUUU
S58	C\J	Scaffold000970	-	2870	89	3P	-	Y	-	-	0	UGAAUUUUUAAACUGCUCGGAUGUGCUGAGCUUACCaccacacaauuuacgacuaaaGGUUGGCUCCGUAGUAAUCAUGCUAUGAAACA
S59	C\J	Scaffold001026	+	34148	90	3P	-	-	-	Y	0	CAAGGAUAUAUCCCGUAUGGUCUAGUGGCUAGGAUACACggcucucacccGUGAGGCUCGGGUUCGAUUCCCGGUACGGGAAGCUUUUUG
S60	C\J	Scaffold001157	-	28144	90	5P	Y	Y	Y	Y	0	AUGAAACUGGGCUCGUCCGGGAUUUGAACCCGGGACCUCUcgcacccgaaGCGAGAAUCAUACCCCUAGACCAACGAGCCAUUGAACAGU
S60	C\J	Scaffold001157	-	28144	90	3P	Y	Y	Y	Y	0	AUGAAACUGGGCUCGUCCGGGAUUUGAACCCGGGACCUCUcgcacccgaaGCGAGAAUCAUACCCCUAGACCAACGAGCCAUUGAACAGU
S61	C\J	Scaffold001500	+	19368	88	5P	-	-	-	Y	0	CGUAAAAAAUGCACUGCCCGGGAAUCGAACCCGGGUCGCAAgaaugggaaucUUGCAUGAUACCACUACACCAGCAGUGCUCAUAGUG
S61	C\J	Scaffold001500	+	19368	88	3P	-	-	-	Y	0	CGUAAAAAAUGCACUGCCCGGGAAUCGAACCCGGGUCGCAAgaaugggaaucUUGCAUGAUACCACUACACCAGCAGUGCUCAUAGUG
S62	C	Scaffold001610	-	43257	90	5P	Y	Y	Y	Y	0	CUAAGGAUAUUGUCGACCGUGACAGGACUCGAACCUGCaaucuucggauccGAAGUCCGACGCCUUAUCCAUUAGGCCACACGGUCUUAG
S62	C	Scaffold001610	-	43257	90	3P	Y	Y	-	Y	0	CUAAGGAUAUUGUCGACCGUGACAGGACUCGAACCUGCaaucuucggauccGAAGUCCGACGCCUUAUCCAUUAGGCCACACGGUCUUAG
S63	C	Scaffold001677	-	11361	90	5P	-	Y	-	-	0	UCUUAGUUAGUUACACUAUUUAUAACUCAAGAACGGCUgaacugauuuGGCUGAAAAUUGGUGGGAAGGUAGCUUAGGAUCAGGAGAAGG
S63	C	Scaffold001677	-	11361	90	3P	-	Y	-	-	0	UCUUAGUUAGUUACACUAUUUAUAACUCAAGAACGGCUgaacugauuuGGCUGAAAAUUGGUGGGAAGGUAGCUUAGGAUCAGGAGAAGG
S64	C\J	Scaffold001750	-	30582	77	5P	Y	Y	-	Y	0	CAGGUUCCACCGAGAUUUGAACUCGGAUCGCUGgauucagagucCAGAGUGCUAACCAUUACACCAUGGAACCACUG
S64	C\J	Scaffold001750	-	30582	77	3P	Y	Y	Y	Y	0	CAGGUUCCACCGAGAUUUGAACUCGGAUCGCUGgauucagagucCAGAGUGCUAACCAUUACACCAUGGAACCACUG
S65	C\J	Scaffold001808	-	39363	90	5P	Y	-	-	-	217	UGGUCAGAGUUCUGAUUGCAUGUAUUAGCUCUAGAAUUaccacaguuauccaAGUAACUGAGUAAGAUCUAAGGAACCAAAACUGAUAUA
S66	C\J	Scaffold002036	+	38720	88	5P	Y	-	-	-	0	CCUUCGAUAGCUCAGUUGGUAGAGCGGUGGACUGUAGUUgcaggaaaauGGAUAUCCAUAGGUCGCUGGUUCAAAUCCGGCUCGAAGG
S67	C\J	Scaffold002105	+	31348	87	5P	-	-	Y	Y	0	AAAAAAUUCUCUCCGGCGGGGAAUCGAACCCCGGUCUCCCgcgugacaggcgGGGAUACUGACCACUAUACUACCGAAGACUGUGUU
S67	C\J	Scaffold002105	+	31348	87	3P	-	-	-	Y	0	AAAAAAUUCUCUCCGGCGGGGAAUCGAACCCCGGUCUCCCgcgugacaggcgGGGAUACUGACCACUAUACUACCGAAGACUGUGUU
S68	C\J	Scaffold002105	+	25014	90	5P	-	-	Y	Y	0	GGCAAAAAGUUCUCUCCGGCGGGGAAUCGAACCCCGGUCUCCCgcgugacaggcgGGGAUACUGACCACUAUACUACCGAAGACUCUGUC
S68	C\J	Scaffold002105	+	25014	90	3P	-	-	-	Y	0	GGCAAAAAGUUCUCUCCGGCGGGGAAUCGAACCCCGGUCUCCCgcgugacaggcgGGGAUACUGACCACUAUACUACCGAAGACUCUGUC
S69	C\J	Scaffold002192	+	19504	72	5P	Y	Y	Y	Y	0	GACCGUGACAGGACUCGAACCUGCAAUCUUCGgauccgaagucCGACGCCUUAUCCAUUAGGCCACACGGUC
S69	C\J	Scaffold002192	+	19504	72	3P	Y	Y	-	Y	0	GACCGUGACAGGACUCGAACCUGCAAUCUUCGgauccgaagucCGACGCCUUAUCCAUUAGGCCACACGGUC
S70	C\J	Scaffold002386	-	6737	90	5P	Y	Y	Y	Y	0	UUAUUAUCACUGCCGUGACCAGGAUUCGAACCUGGGUUacuacggccacAACGUAGGGUCCUAACCACUAGACGAUCACGGCUAUCGGAG
S70	C\J	Scaffold002386	-	6737	90	3P	-	-	Y	Y	0	UUAUUAUCACUGCCGUGACCAGGAUUCGAACCUGGGUUacuacggccacAACGUAGGGUCCUAACCACUAGACGAUCACGGCUAUCGGAG
S71	C\J	Scaffold002484	-	11679	90	5P	-	-	Y	Y	0	UGAACCGAAAAAAGAUUACGUUGACAGCGGUGGGAUUCGAAcccacgcccuUUCGGACUGGUGCCUAAAACCAGCGCCUUAGACCGCUCG
S71	C\J	Scaffold002484	-	11679	90	3P	Y	Y	-	Y	0	UGAACCGAAAAAAGAUUACGUUGACAGCGGUGGGAUUCGAAcccacgcccuUUCGGACUGGUGCCUAAAACCAGCGCCUUAGACCGCUCG
S72	C\J	Scaffold002670	+	23241	88	5P	Y	Y	Y	Y	2	UGCGUGUCAUCCUUGCGCAGGGGCCAUGCUAAUCUUcucuguaucguuccAAUUUUAGUAUAUGUACUGCCGAAGCAAGUACCGUGUA
S72	C\J	Scaffold002670	+	23241	88	3P	-	-	-	Y	2	UGCGUGUCAUCCUUGCGCAGGGGCCAUGCUAAUCUUcucuguaucguuccAAUUUUAGUAUAUGUACUGCCGAAGCAAGUACCGUGUA
S73	C	Scaffold002813	+	3974	90	5P	-	-	-	Y	0	GGGAUGUAACUCAGUGGUAGAGUGUCUGCUUCGCAUGCUGAaaguccuggguUCAAAUCCCAGCAUCUCCAAAAGUUCUUUUUUCAUUUU
S74	C	Scaffold002813	-	3977	84	3P	-	-	-	Y	0	AUGAAAAAAGAACUUUUGGAGAUGCUGGGAUUUGAacccaggacuuUCAGCAUGCGAAGCAGACACUCUACCACUGAGUUACAU
S75	C\J	Scaffold002881	+	4309	70	5P	Y	-	Y	-	0	AAACAGUCUCGCCCCCGGGUGGACUCGAAccaccaaccuUUCGGUUAACAGCCGAACGCGCUAACCGAUU
S75	C\J	Scaffold002881	+	4309	70	3P	Y	Y	Y	Y	0	AAACAGUCUCGCCCCCGGGUGGACUCGAAccaccaaccuUUCGGUUAACAGCCGAACGCGCUAACCGAUU
S75	C\J	Scaffold002881	+	4675	70	5P	Y	-	Y	-	0	AAACAGUCUCGCCCCCGGGUGGACUCGAAccaccaaccuUUCGGUUAACAGCCGAACGCGCUAACCGAUU
S75	C\J	Scaffold002881	+	4675	70	3P	Y	Y	Y	Y	0	AAACAGUCUCGCCCCCGGGUGGACUCGAAccaccaaccuUUCGGUUAACAGCCGAACGCGCUAACCGAUU
S75	C\J	Scaffold002881	+	4858	70	5P	Y	-	Y	-	0	AAACAGUCUCGCCCCCGGGUGGACUCGAAccaccaaccuUUCGGUUAACAGCCGAACGCGCUAACCGAUU
S75	C\J	Scaffold002881	+	4858	70	3P	Y	Y	Y	Y	0	AAACAGUCUCGCCCCCGGGUGGACUCGAAccaccaaccuUUCGGUUAACAGCCGAACGCGCUAACCGAUU
S75	C\J	Scaffold002881	+	5041	70	5P	Y	-	Y	-	0	AAACAGUCUCGCCCCCGGGUGGACUCGAAccaccaaccuUUCGGUUAACAGCCGAACGCGCUAACCGAUU
S75	C\J	Scaffold002881	+	5041	70	3P	Y	Y	Y	Y	0	AAACAGUCUCGCCCCCGGGUGGACUCGAAccaccaaccuUUCGGUUAACAGCCGAACGCGCUAACCGAUU
S76	C\J	Scaffold003319	-	5200	84	5P	-	-	-	Y	0	CUUUCCGAUACCGGGAAUCGAACCCGAGCCUCCUGGGUgagagccagguAUCCUAGCCACUAGACCAUAUCGGAUUAUAUUAAG
S77	C\J	Scaffold003365	+	26694	85	3P	Y	-	-	-	0	GUUGUAGGAGAAGAGCAAAAAAUUGCAUCGGCCGGgaaucgaacccgggCCGCCCGCGUGGCAGGCGAGCAUUCUACCACUGAAC
S78	C\J	Scaffold003439	-	5003	84	5P	Y	Y	-	Y	0	CAAAGUCAUUUGUCAGGUGUGGGGUUCGAACCCACGCUcccucucgggAACCAGAGCUUAAAUCUGGCGCCUUAGACCACUCGG
S78	C\J	Scaffold003439	-	5003	84	3P	Y	Y	Y	-	0	CAAAGUCAUUUGUCAGGUGUGGGGUUCGAACCCACGCUcccucucgggAACCAGAGCUUAAAUCUGGCGCCUUAGACCACUCGG
S79	C	Scaffold003449	-	18764	89	3P	-	Y	-	-	0	AAGGUUGGUGGUCUGAAUCUAGAAAAUCCAUGUUUuugccauggucaauuAUAUGUGGCAUGUUCACGGGUCGCAAGACCAUCUGCGUU
S80	C\J	Scaffold003562	+	11701	90	5P	-	Y	-	-	0	AAGUCGUGUUAGUUACACUAUUUAUAACUCAAGAACGGCUgaacugauuuGGCUGAAAAUUGGUGGGGGAUCAGGAGAUGGACAUAGGAU
S81	C\J	Scaffold003658	+	16465	90	5P	Y	-	-	-	0	ACCUUGCGUUUGCCAUCGAUGUUCGUAUUCAUGAUACGAagaauauguugaaaUUUGUCUGGAAUGACCAGCGACUGUAACAUACAAGAU
S82	C\J	Scaffold003689	-	12636	88	5P	-	-	-	Y	0	GCUCCAGUGGCGCAAUUGGUUAGCGCACGGUACUUAUaagacaguacggaGUCAUGCCGGGGUUGUGAGUUCGAACCUCACCUGGAGC
S83	C\J	Scaffold003691	+	29849	90	3P	-	-	-	Y	0	AUUUAAAAAACAAAGUAUUCCGAUACCGGGAAUCGAACCcgagccuccugGGUGAGAGCCAGGUAUCCUAGCCACUAGACCAUAUCGGAU
S84	C	Scaffold003862	-	5119	90	5P	-	Y	-	-	0	GACGUGAUUUGAACACGCAACCUUCUGAUCUGGAGUCAGacgcgcuaccgUUGCGCCACGGAGUCGUUAUUGCUGGGUUCGAAAUAAUUC
S85	C\J	Scaffold004277	-	11118	90	5P	-	-	-	Y	0	GUGCGUGCACCACACAAACCUCUCUAGAACCGAAUUUGUcgccucacuucaaACAAAUUCGGAUCUACAGGGUAGAUGUAGGGCACUAAU
S85	C\J	Scaffold004277	-	11118	90	3P	-	-	-	Y	0	GUGCGUGCACCACACAAACCUCUCUAGAACCGAAUUUGUcgccucacuucaaACAAAUUCGGAUCUACAGGGUAGAUGUAGGGCACUAAU
S86	C\J	Scaffold004368	-	24365	89	3P	Y	Y	Y	Y	0	AGACGCUCGCCUCUGUGGCCCAAUGGAUAAGGCAUCGgccuccuaagcCGAGGAUUGUGGGUUCGAGUCCCACCAGAGGUAAAACGGUU
S87	C\J	Scaffold004410	+	20303	86	5P	-	Y	-	-	14	UCGUGUUAGUUACACUAUUUAUAACUCAAGAACGGCUgaacugauuuGGCUGAAAAUUGGUGGGGAGGUAGCUUAGAACUAGGAGA
S87	C\J	Scaffold004410	+	20303	86	3P	-	Y	-	-	14	UCGUGUUAGUUACACUAUUUAUAACUCAAGAACGGCUgaacugauuuGGCUGAAAAUUGGUGGGGAGGUAGCUUAGAACUAGGAGA
S88	C\J	Scaffold004710	-	11392	86	5P	-	-	-	Y	0	UGCCAGGAUUCGAACCUGGAAUCUUCUGAUCCGUAGUcagacgcguuauccGUUGCGCCACAGGGCCUUAGGUCUAUAGUCUGAAA
S89	C\J	Scaffold005346	+	15265	75	5P	-	-	-	Y	0	CAGAGCAUGGUUUCGAUCCACGGACCUCUGgguuaugggccCAGCACGCUUCCACUGCGCCACUCUGCUUAUAUU
S89	C\J	Scaffold005346	+	15265	75	3P	Y	Y	Y	Y	0	CAGAGCAUGGUUUCGAUCCACGGACCUCUGgguuaugggccCAGCACGCUUCCACUGCGCCACUCUGCUUAUAUU
S90	C\J	Scaffold005346	-	15415	90	3P	Y	Y	Y	Y	0	AAUGUGAGGCUGUAGCAGAGCAUGGUUUCGAUCCACGgaccucuggguUAUGGGCCCAGCACGCUUCCACUGCGCCACUCUGCUUAUAUU
S91	C	Scaffold005660	-	3463	88	5P	Y	Y	Y	Y	0	GUGUCAUCUUCUGUUACGUAUACUGAAGGUAUACCGGAcaagaaucgcgcacUCAGGAUACAUUCAGUAUACGUACAGAAGGCGACGC
S91	C	Scaffold005660	-	3463	88	3P	-	Y	-	Y	0	GUGUCAUCUUCUGUUACGUAUACUGAAGGUAUACCGGAcaagaaucgcgcacUCAGGAUACAUUCAGUAUACGUACAGAAGGCGACGC
S92	C\J	Scaffold005688	-	16476	89	3P	-	-	-	Y	2	UUGCGUGUCAUCUUUGCGCAGGGGCUAUGCUAAUCUUcucuguaucguuccAAUUUUAGUAUAUGUACUGCCGAAGCAAGUACAAGUGA
S93	C\J	Scaffold005805	+	12687	88	5P	-	Y	-	-	4	UUCGUGUUAGUUACACUAUUUAUAACUCAAGAACGGCUgaacugauuuGGCUGAAAAUUGGUGGGGUAGUAGCUUAGAACCAGGAGAA
S94	C\J	Scaffold006041	-	9522	89	5P	Y	Y	Y	Y	0	AAAAAAAUUGACCCCGACGUGAUUUGAACACGCAACCUUCUgaucuggagucAGACGCGCUACCGUUGCGCCACGGAGUCGCUGUCUCU
S94	C\J	Scaffold006041	-	9522	89	3P	Y	Y	Y	Y	0	AAAAAAAUUGACCCCGACGUGAUUUGAACACGCAACCUUCUgaucuggagucAGACGCGCUACCGUUGCGCCACGGAGUCGCUGUCUCU
S95	C\J	Scaffold006370	+	20699	90	5P	-	-	-	Y	0	AUUACUCCUUGUCAGCUACGUGUAUUCUCAAGCAAUAACAucucacauaugUGUUAAUUCCCCAAGAAUACGCGUGACCUCCAAGCGUGU
S95	C\J	Scaffold006370	+	20699	90	3P	-	-	-	Y	0	AUUACUCCUUGUCAGCUACGUGUAUUCUCAAGCAAUAACAucucacauaugUGUUAAUUCCCCAAGAAUACGCGUGACCUCCAAGCGUGU
S96	C\J	Scaffold006387	+	13357	90	5P	-	-	Y	Y	0	UGAAAAUGAUAUAAAAAAGUUUGACAGCGGUGGGAUUCGAAcccacgcccuUUCGGACUGGUGCCUAAAACCAGCGCCUUAGACCACUCG
S96	C\J	Scaffold006387	+	13357	90	3P	Y	Y	-	Y	0	UGAAAAUGAUAUAAAAAAGUUUGACAGCGGUGGGAUUCGAAcccacgcccuUUCGGACUGGUGCCUAAAACCAGCGCCUUAGACCACUCG
S97	C\J	Scaffold006587	-	17270	85	3P	-	-	Y	Y	0	GCGACAGUGUUAUUAUCACUGCCGUGACCAGGAUUcgaaccuggguuACUACGGCCACAACGUAGGGUCCUAACCACUAGACGAU
S98	C\J	Scaffold006587	-	17260	90	5P	Y	Y	Y	Y	0	AGUGUUAUUAUCACUGCCGUGACCAGGAUUCGAACCUGGGUuacuacggccACAACGUAGGGUCCUAACCACUAGACGAUCACGGCUACU
S98	C\J	Scaffold006587	-	17260	90	3P	-	-	Y	Y	0	AGUGUUAUUAUCACUGCCGUGACCAGGAUUCGAACCUGGGUuacuacggccACAACGUAGGGUCCUAACCACUAGACGAUCACGGCUACU
S99	C\J	Scaffold006678	-	18349	82	5P	Y	Y	Y	Y	0	AAUAUGUGCGUUGGCCGGGAAUCGAACCCGGAUCAACUgcuuggaaggcAACUAUGCUGACCAUUACACCACCAACGCUGUU
S99	C\J	Scaffold006678	-	18349	82	3P	Y	Y	Y	Y	0	AAUAUGUGCGUUGGCCGGGAAUCGAACCCGGAUCAACUgcuuggaaggcAACUAUGCUGACCAUUACACCACCAACGCUGUU
S100	C	Scaffold006794	-	13279	89	3P	-	-	-	Y	0	AAGGUAAAAAAACGCAAAAGGAAUUCCCGUACCGGGAaucgaacccgagccUCCUGGGUGAAAGCCAGGUAUCCUAGCCACUAGACCAU
S101	C\J	Scaffold006794	+	14464	76	5P	Y	Y	Y	Y	0	GUGCGUUGGCCGGGAAUCGAACCCGGAUCAACUgcuuggaaggcAACUAUGCUGACCAUUACACCACCAACGCAAC
S101	C\J	Scaffold006794	+	14464	76	3P	Y	Y	Y	Y	0	GUGCGUUGGCCGGGAAUCGAACCCGGAUCAACUgcuuggaaggcAACUAUGCUGACCAUUACACCACCAACGCAAC
S102	C\J	Scaffold007134	+	15028	77	5P	-	Y	-	-	0	AAGUCGCGUUAGUUACACCAUUUAUAACUCAAGaacggcugaaCUGAUUUGGCUGAAAAUUGGUGGGGAGGUAGCUU
S102	C\J	Scaffold007134	+	15028	77	3P	-	Y	-	-	0	AAGUCGCGUUAGUUACACCAUUUAUAACUCAAGaacggcugaaCUGAUUUGGCUGAAAAUUGGUGGGGAGGUAGCUU
S103	C\J	Scaffold007318	-	2587	89	5P	-	-	Y	Y	0	UAUUGCCCCGGGUGAGGAUCGAACUCACGACCUUAAgauuaugagacUUACGCGCUGCCUACUGCGCCACCGAGGCCGGUGUAGGAAUA
S103	C\J	Scaffold007318	-	2587	89	3P	-	Y	-	-	0	UAUUGCCCCGGGUGAGGAUCGAACUCACGACCUUAAgauuaugagacUUACGCGCUGCCUACUGCGCCACCGAGGCCGGUGUAGGAAUA
S104	C\J	Scaffold007443	+	14398	90	3P	Y	Y	Y	-	0	GUGGCAGUUAUUUCGUUUUAGAAUCCAAACGCUUUGCCcaacuacuuggcaacGGUAAAGCGUAGGAAUUCUAAAGCAAAAAGGCUGCAU
S105	C\J	Scaffold007566	+	12112	89	3P	Y	-	-	-	0	UCGAAACUUGCCAUUUAAAAUGGUGCCUUCGAUAACUUUUUucauuaauuuuuAAUGACUAAUCGCGUACCGUUGCAUAGCCGUGGCGG
S106	C\J	Scaffold007888	-	12889	87	5P	Y	-	-	-	0	GAAUCGAACCCCGGUCUCCCGCGUGACAGGCGGGGAUAcugaccacuaUACUACCGAAGACCGUGAUAGACCGUACAAAAUAGAGUU
S107	C	Scaffold008084	+	11610	83	3P	-	Y	-	-	0	UCGUGUUAGUUACACUAUUUAUAACUUAAGAACGGcugaacugauUUGGCUGAAAAUUGGUGGGGAGGUAGCUUAGAACCAGA
S108	C\J	Scaffold008402	+	2519	89	5P	Y	-	-	-	3	GACUUGGUAUCAUAUAAAUCUAUUGAUACAGUUUGCGAugacacugaaUCUGUAAAUUUUAUCAACAGAGUUUUUGAACUCACUGGAUU
S109	C\J	Scaffold008479	-	15179	88	5P	-	-	-	Y	0	AGAGUUUCCCGUACCGGGAAUCGAACCCGAGCCUCCUgggugaaagccAGGUAUCCUAGCCACUAGACCAUACGGGAUUGCAAAUAUU
S109	C\J	Scaffold008479	-	15179	88	3P	Y	Y	Y	Y	0	AGAGUUUCCCGUACCGGGAAUCGAACCCGAGCCUCCUgggugaaagccAGGUAUCCUAGCCACUAGACCAUACGGGAUUGCAAAUAUU
S110	C\J	Scaffold008708	+	8630	80	5P	Y	Y	Y	Y	0	AAUUGGGCUCGUCCGGGAUUUGAACCCGGGACCUCUcgcacccuaagcGAAAAUCAUACCCCUAGACCAACGAGCCGCUU
S110	C\J	Scaffold008708	+	8630	80	3P	Y	Y	Y	Y	0	AAUUGGGCUCGUCCGGGAUUUGAACCCGGGACCUCUcgcacccuaagcGAAAAUCAUACCCCUAGACCAACGAGCCGCUU
S111	C\J	Scaffold008761	-	8839	88	5P	Y	Y	-	-	0	CCUUCGAUAGCUCAGUUGGUAGAGCGGUGGACUGUAGuuguaaauaaaUUGAUAUCCAUAGGUCGCUGGUUCAAAUCCGGCUCGAAGG
S112	C\J	Scaffold008761	-	5366	89	5P	Y	Y	-	-	0	CUUCGAUAGCUCAGUUGGUAGAGCGGUGGACUGUAGUcguaauaugugaAUUGGUAUCCAUAGGUCGCUGGUUCAAAUCCGGCUCGAAG
S113	C\J	Scaffold009125	-	2940	83	5P	Y	Y	Y	Y	0	CGGCGGGGAAUCGAACCCCGGUCUCCCGCGUGACAggccgggauacUGACCACUAUACUACCGAGGAUUGUAGUUAAGUGAUG
S113	C\J	Scaffold009125	-	2940	83	3P	-	-	-	Y	0	CGGCGGGGAAUCGAACCCCGGUCUCCCGCGUGACAggccgggauacUGACCACUAUACUACCGAGGAUUGUAGUUAAGUGAUG
S114	C	Scaffold009235	-	7878	79	5P	-	Y	-	-	0	UCGUGUUACCGUUACACCAUUUAUAACUCAAGaacgguuuaacugaUUUGGUUGAAAAUUGGUGAGGAGGUAGCUUAGA
S115	C\J	Scaffold009424	-	5728	90	5P	-	-	-	Y	1	CUGCAUCCGUUCAUAAAGAGAGCAACUCCAUGACAGUGuuuaucagcaaUACUGUCGACGGAUAGCUCUCUUCAUUAACAGAAUAUCUGG
S115	C\J	Scaffold009424	-	5728	90	3P	-	-	Y	-	1	CUGCAUCCGUUCAUAAAGAGAGCAACUCCAUGACAGUGuuuaucagcaaUACUGUCGACGGAUAGCUCUCUUCAUUAACAGAAUAUCUGG
S116	C\J	Scaffold009806	-	5260	88	5P	Y	-	-	-	217	GUUCUGAUUGCAUGUAUUAGCUCUAGAAUUACCACAGUuauccaaguaACUGAGUAAGAUCUAAGGAACCAAAACUGAUAUAUUGAGC
S116	C\J	Scaffold009806	-	10905	88	5P	Y	-	-	-	217	GUUCUGAUUGCAUGUAUUAGCUCUAGAAUUACCACAGUuauccaaguaACUGAGUAAGAUCUAAGGAACCAAAACUGAUAUAUUGAGC
S117	C\J	Scaffold010134	-	7034	90	5P	-	-	Y	Y	0	ACCAGGAUUCGAACCUGGGUUACUACGGCCACAACGUAGGguccuaaccaCUAGACGAUCACGGCUAUCGAAACAAGUGUGAGAUUAGCU
S118	7C\J	Scaffold010993	-	10588	90	3P	Y	Y	-	-	0	GUAAAUGUUAGUAAAAAAAGGAUUGUUUCCGCCCGGGAucgaaccggggaccUUGUGCGUGUGAAGCACACGUGAUAACCACUACACUAC
S119	C\J	Scaffold011216	-	353	71	5P	-	-	Y	Y	0	ACAUUGCCCCGGGUGAGGAUCGAACUCACGACCUUAAgauuaugagacUUACGCGCUGCCUACUGCGCUACCGAGGCCAUAAUGU
S119	C\J	Scaffold011216	-	353	71	3P	-	-	-	Y	0	ACAUUGCCCCGGGUGAGGAUCGAACUCACGACCUUAAgauuaugagacUUACGCGCUGCCUACUGCGCUACCGAGGCCAUAAUGU
S120	C\J	Scaffold011347	-	10723	90	5P	Y	Y	-	-	0	UGAGCAUCGAACUCACGACCUUCGCGUUAUUAGCACGAUgcucuaaccaACUGAGCUAAUGGGCCGCUAAUGUGUAGACCGAAUAUCUUA
S121	C\J	Scaffold011533	-	9045	79	5P	Y	Y	Y	Y	0	GCCUUGUCAGGUGUGGGGUUCGAACCCACGCUCCcuaucgggaaccGGAACUUAAACCCGGCGCCUUAGACCACUCGGC
S121	C\J	Scaffold011533	-	10628	79	5P	Y	Y	Y	Y	0	GCCUUGUCAGGUGUGGGGUUCGAACCCACGCUCCcuaucgggaaccGGAACUUAAACCCGGCGCCUUAGACCACUCGGC
S122	C\J	Scaffold011546	+	9347	87	5P	Y	Y	Y	Y	0	AAUAAAAACGUGCGUUGGCCGGGAAUCGAACCCGGAUCAACUgcuuggaaggcAACUAUGCUGACCAUUACACCACCAACGCAUCUGUGUA
S122	C\J	Scaffold011546	+	9347	87	3P	Y	Y	Y	Y	0	AAUAAAAACGUGCGUUGGCCGGGAAUCGAACCCGGAUCAACUgcuuggaaggcAACUAUGCUGACCAUUACACCACCAACGCAUCUGUGUA
S123	C\J	Scaffold011765	-	4696	88	5P	Y	-	-	-	217	GUUCUGAUUGCAUGUAUUAGCUCUAGAAUUACCACAGUuauccaaguaACUGAGUAAGAUCUAAGGAACCAAAACUGAUAUAUUGAGC
S124	C	Scaffold012127	-	263	90	5P	Y	Y	Y	Y	0	GUCGUAAAAUGUGGAACGCUUCACGAUUUUGCGUGUCAUCcuugcgcaggGGCCAUGCUAAUCUUCUCUGUAUCGUUCCAAUUUUAGUAU
S124	C	Scaffold012127	-	263	90	3P	Y	Y	Y	Y	0	GUCGUAAAAUGUGGAACGCUUCACGAUUUUGCGUGUCAUCcuugcgcaggGGCCAUGCUAAUCUUCUCUGUAUCGUUCCAAUUUUAGUAU
S125	C\J	Scaffold012816	-	7171	88	5P	Y	Y	Y	Y	0	GAAAAUUGGGCUCGUCCGGGAUUUGAACCCGGGACCUCUcgcacccaaaGCGAGAAUCAUACCCCUAGACCAACGAGCCAUCGCUUAU
S125	C\J	Scaffold012816	-	7171	88	3P	Y	Y	Y	Y	0	GAAAAUUGGGCUCGUCCGGGAUUUGAACCCGGGACCUCUcgcacccaaaGCGAGAAUCAUACCCCUAGACCAACGAGCCAUCGCUUAU
S126	C\J	Scaffold012870	+	4634	90	5P	-	-	-	Y	0	CUCAUUUGAGUGUUCCCCUCCACGGAAAUCUUUAGUAAAAGGcgaaagauuuaUACGUUUUGAAGGGAAACCAGAGAUAUAUGAAAUUGG
S127	C\J	Scaffold013418	-	1109	88	5P	-	-	Y	-	95	CACAAAUGCUGGGACCCGAAAGAUGGUGAACUAUGCCUggucaggucgaAGUCAGCGGAAACCAUGAUGGAGGAUCGUAGCAAUUCUG
S128	C\J	Scaffold013503	-	198	87	3P	-	Y	-	-	4	UCGCGUACCGUUUCAUAGCCGUGGCGGGUUCAAAUUACGAagcaaaauaaUUGGAGAUCCAACCUUCAAUUGUAAGUUAUGUGGCGG
S129	C\J	Scaffold013661	+	2239	90	5P	Y	Y	Y	Y	2	UUUGCGUGUCAUCCUUGCGCAGGGGCCAUGCUAAUCUUcucuguaucguuccAAUUUUAGUAUAUGUACUGCCGAAGCAAGUACAUUAGA
S129	C\J	Scaffold013661	+	2239	90	3P	-	-	-	Y	2	UUUGCGUGUCAUCCUUGCGCAGGGGCCAUGCUAAUCUUcucuguaucguuccAAUUUUAGUAUAUGUACUGCCGAAGCAAGUACAUUAGA
S130	C\J	Scaffold015234	-	3256	86	5P	-	Y	-	-	12	UCGUGCUAGUUACACUAUUUAUAACUCAAGAACGGCUgaaaugauuuGGCUGAAAAUUGGUGAGGAGGUAGCUUAGAACCAGGAGA
S131	C\J	Scaffold015679	+	2631	88	3P	-	-	Y	-	250	AUCCAACGCUUGGCGAAUUUUGCUUCGCAAUGAUaggaagagccgacaucgaaggAUCAAAAAGCAACGUCGCUAUGAACGCUUGGCU
S132	C\J	Scaffold016065	+	3875	90	3P	-	-	-	Y	0	UGUUUGCUAAAUACAUAAAAAUUUGGAGAUGCUGGGGAucgaacccagggccUUUCACAUGCAAAGCGAACGCUCUACCACUGAGCUACA
S133	C	Scaffold016082	+	4828	90	5P	Y	Y	Y	Y	0	CCGUUAACAAAAUUAGAAGGUUCCACCGAGAUUUGAACUcggaucgcugGAUUCAAAGUCCAGAGUGCUAACCAUUACACCAUGGAACCG
S133	C	Scaffold016082	+	4828	90	3P	Y	Y	-	Y	0	CCGUUAACAAAAUUAGAAGGUUCCACCGAGAUUUGAACUcggaucgcugGAUUCAAAGUCCAGAGUGCUAACCAUUACACCAUGGAACCG
S134	C\J	Scaffold016356	+	2331	89	3P	-	-	Y	-	0	GGGCUAUUUCGGAAUCAGAUCUCGCAGGCCCUGUGGCGCAacggauaacgcgUCUGACUACGGAUCAGAAGAUUCCAGGUUCGAAUCCU
S135	C\J	Scaffold016584	-	1795	89	5P	Y	Y	-	-	0	UGGAGCGCGGACGACAUCUUUACCUGACAGUAUUAGAaaauauagacaggacUCUAAUGCUGCCCGGUAAGAUGCGAACCGUUACUCCG
S136	C\J	Scaffold016869	-	2039	86	5P	-	-	Y	-	1	UGACUUACCAAGGCGAAGAAGUUUGUGUGGCAAUCcucgagacuugcaccGUUUGUUUGGUGAUUUUGAUGCGUCAUGGUAGUCCG
S137	C	Scaffold017494	+	233	77	3P	Y	-	-	-	8	GGGGUGGACUACCCCUAAUAUUUAGGGGGAUGGAaaauagauguuggUCGAUUCUCAUAGAUACCGGAUAAGCACAA
S138	C\J	Scaffold017711	-	2955	86	5P	Y	Y	Y	Y	0	CCGGGUGGACUCGAACCACCAACCUUUCGGUUAACAGCCGaacgcgcuaacCGAUUGCGCCACGGAGGCGAUGGACCUUCUCUUGG
S138	C\J	Scaffold017711	-	3138	86	5P	Y	Y	Y	Y	0	CCGGGUGGACUCGAACCACCAACCUUUCGGUUAACAGCCGaacgcgcuaacCGAUUGCGCCACGGAGGCGAUGGACCUUCUCUUGG
S138	C\J	Scaffold017711	-	3321	86	5P	Y	Y	Y	Y	0	CCGGGUGGACUCGAACCACCAACCUUUCGGUUAACAGCCGaacgcgcuaacCGAUUGCGCCACGGAGGCGAUGGACCUUCUCUUGG
S138	C\J	Scaffold017711	-	3504	86	5P	Y	Y	Y	Y	0	CCGGGUGGACUCGAACCACCAACCUUUCGGUUAACAGCCGaacgcgcuaacCGAUUGCGCCACGGAGGCGAUGGACCUUCUCUUGG
S139	C\J	Scaffold018238	-	144	89	3P	-	-	Y	-	0	AGCCGACAUCGAAGGAUCAAAAAGCAACGUCGCUAUGaacgcuuggcugccaCAAGCCAGUUAUCCCUGUGGUAACUUUUCUGGCACCU
S140	C\J	Scaffold018847	+	2217	89	5P	Y	Y	-	-	0	CCGGGAUCGAACCGGGGACCUUGUGCGUGUGAAGCacacgugauaaccGCUACACUACGGAAACACAAUAAUUGAAGGCGAAAAUUUGG
S141	C\J	Scaffold018981	-	1995	88	5P	Y	Y	Y	-	0	GUAGAAAACUGUUAACGCAGUCGGUAGGAUUCGAACCUacgcucccagagGGAAUCUGAUUUCUAGUCAGACGCCUUAACCGCUCGGC
S141	C\J	Scaffold018981	-	1995	88	3P	Y	Y	Y	Y	0	GUAGAAAACUGUUAACGCAGUCGGUAGGAUUCGAACCUacgcucccagagGGAAUCUGAUUUCUAGUCAGACGCCUUAACCGCUCGGC
S142	C\J	Scaffold019106	-	443	90	5P	-	Y	-	-	206	UUUGCCGACUUCCCUUACCUACAUUAUUCUAUCGACUAGaggcucuucaccUUGGAGACCUGCUGCGGAUAUGGGUACGAACCGGCGCGA
S143	C	Scaffold019209	+	1506	90	5P	-	Y	-	-	0	AUUAGAAGUAGUUGCUAAAUUACUAUAAAAUGGUUUAAGAGaccauuacuugCUUUCAGUCAUCUAAUGAUGAGUAGUUAUUAAUUCAAU
S144	C\J	Scaffold021473	+	1558	82	5P	-	-	-	Y	0	AAAAUUCCGGUACCGGGAAUCGAACCCGAGCCUccugggugagagccAGGUAUCCUAGCCACUAGACCAUACCGGAUACUAU
S144	C\J	Scaffold021473	+	1558	82	3P	Y	Y	Y	Y	0	AAAAUUCCGGUACCGGGAAUCGAACCCGAGCCUccugggugagagccAGGUAUCCUAGCCACUAGACCAUACCGGAUACUAU
S145	C\J	Scaffold021900	+	1080	90	5P	-	-	Y	Y	250	UUACUAUCGCAACGACAAGCCAUCAGUAGGGUAAAACUAACCugucucacgacGGUCUAAACCCAGCUCACGUUCCCUUUUGAUGGGUGA
S145	C\J	Scaffold021900	+	1080	90	3P	-	-	Y	-	250	UUACUAUCGCAACGACAAGCCAUCAGUAGGGUAAAACUAACCugucucacgacGGUCUAAACCCAGCUCACGUUCCCUUUUGAUGGGUGA
S146	C\J	Scaffold021994	-	2240	90	5P	-	-	Y	-	44	GGCUUGCACUGAGACAUGCAUGGCUUAAUCUUUGAGAcaagcauauaacUACUGGCAGGAUCAACCAGGGAGCUCUCUUUUUCGUUAGCU
S147	C\J	Scaffold022264	+	2187	90	3P	-	-	-	Y	35	GCGGCGAGAGGGACGCUCCUUAGAGUCGGGUUGCUUGAGAGUgcagcccuaaGCGGGUGGUAAACUCCAUCUAAGGCUAAAUAUGACCGC
S148	C	Scaffold022809	-	1673	90	5P	Y	Y	Y	Y	0	AUUCGAACCCACGCGUGCAGAGCACAUUGGAUUAGCAGUccaacgccuuaACCACUCGGCCACCUCGUCUUGUACGGGAAACGUGCUAAU
a Dme (D. melanogaster), Dps (D. pseudoobscure), Aga (A. gambiae), Ame (A. mellifera)
b Putative miRNAs match silkworm genome from SilkDB (C), Silkworm genome research program (J) and both (C\J)
